# Supplementary material for: Construction and evaluation of a model to identify early postoperative kinesiophobia in patients with lumbar degenerative diseases: a cross-sectional study
Source: Front Rehabil Sci. 2026 Apr 8;7:1752970. doi: 10.3389/fresc.2026.1752970 (PMC13100998; doi:10.3389/fresc.2026.1752970)
Supplement: Supplementary file 1 [file Table1.xlsx]

## Sheet: Supplementary Table 1
Supplementary Table S1 The panoramic data of the patients included in the study.
ID	Group	TSK	Kinesiophobia	HADS_Anxiety	HADS_Depression	GSES	SSRS	Age	BMI	VAS	Heigh	Weight	Gender	YearsOfPain	WorkStatus	Education	Marriage	Residence	Income	MedicalInsurance	ProcedureType	Decompression	TSK_Q1	TSK_Q2	TSK_Q3	TSK_Q4	TSK_Q5	TSK_Q6	TSK_Q7	TSK_Q8	TSK_Q9	TSK_Q10	TSK_Q11	TSK_Q12	TSK_Q13	TSK_Q14	TSK_Q15	TSK_Q16	TSK_Q17	TSK.RawScore	Anx_Q1	Anx_Q3	Anx_Q5	Anx_Q7	Anx_Q9	Anx_Q11	Anx_Q13	anxiety.RawScore	Dep_Q2
1	train	37	1	1	15	30	50	46	21	6	1.77	66	Male	<3 years	Unemployed	Elementary education	Unmarried	Rural	1000-2999 Yuan	Partially medical insurance	Posterior Lumber Interbody Fusion	No	3	2	3	1	2	2	2	2	2	3	1	3	2	2	2	3	2	37	0	0	0	0	0	1	0	1	2
2	train	68	1	20	16	20	21	61	28	6	1.9	76	Male	3-5 years	Unemployed	Elementary education	Married	Rural	1000-2999 Yuan	Partially medical insurance	Posterior Lumber Interbody Fusion	Yes	4	4	4	4	4	4	4	4	4	4	4	4	4	4	4	4	4	68	3	3	3	2	3	3	3	20	2
4	train	48	1	11	15	25	28	63	20	7	1.61	54	Male	<3 years	Retirement	Middle school	Married	Rural	1000-2999 Yuan	Partially medical insurance	Posterior Lumber Interbody Fusion	Yes	3	4	3	3	2	4	2	3	4	2	2	4	2	3	2	3	2	48	1	1	2	2	2	2	1	11	2
5	train	42	1	8	13	13	25	80	26	7	1.71	61	Male	3-5 years	Retirement	Elementary education	Widowed	Township	3000-4999 Yuan	Partially medical insurance	Anterior Lumbar Interbody Fusion	No	4	2	3	3	2	2	3	3	2	2	2	3	1	2	2	3	3	42	1	0	2	1	2	1	1	8	2
7	train	61	1	16	16	27	26	80	23	8	1.56	51	Female	>5 years	Retirement	Elementary education	Married	City	>5000 Yuan	Partially medical insurance	Posterolateral fusion	Yes	3	4	3	4	4	4	3	4	3	4	3	3	4	4	4	3	4	61	2	2	3	2	3	2	2	16	2
8	train	56	1	14	7	13	41	73	24	4	1.83	70	Male	>5 years	Retirement	Elementary education	Married	Rural	1000-2999 Yuan	Partially medical insurance	Transforaminal Lumbar Interbody Fusion	Yes	3	4	3	2	3	3	4	2	4	3	3	3	4	4	4	3	4	56	1	2	3	2	2	2	2	14	1
9	train	37	1	6	12	12	36	86	21	7	1.8	68	Female	>5 years	Retirement	Elementary education	Married	City	3000-4999 Yuan	Partially medical insurance	Transforaminal Lumbar Interbody Fusion	Yes	3	2	3	1	2	2	2	2	2	3	1	3	2	2	2	3	2	37	1	0	1	1	0	2	1	6	2
10	train	60	1	16	11	12	33	73	28	8	1.83	70	Female	<3 years	Retirement	Elementary education	Married	Rural	<1000 Yuan	Fully self funded	Anterior Lumbar Interbody Fusion	Yes	3	4	3	3	4	4	4	3	3	4	3	3	4	3	4	4	4	60	2	2	3	2	3	2	2	16	2
11	train	59	1	16	13	15	23	69	28	7	1.63	56	Female	>5 years	Retirement	High school	Married	Rural	<1000 Yuan	Fully self funded	Posterolateral fusion	Yes	3	4	4	4	4	3	3	4	3	4	2	3	4	4	4	3	3	59	2	2	2	3	2	3	2	16	2
12	train	45	1	8	6	16	44	57	26	5	1.64	56	Female	3-5 years	Employed	Middle school	Married	City	<1000 Yuan	Fully self funded	Posterolateral fusion	Yes	3	2	3	3	3	3	2	2	2	2	2	3	4	3	2	3	3	45	1	0	1	2	2	1	1	8	1
13	train	47	1	11	7	24	14	65	23	9	1.76	65	Male	3-5 years	Retirement	Elementary education	Married	Township	3000-4999 Yuan	Partially medical insurance	Anterior Lumbar Interbody Fusion	Yes	3	4	3	3	2	3	2	2	2	4	2	3	3	3	2	3	3	47	1	2	2	2	1	2	1	11	1
14	train	57	1	15	15	13	18	79	28	8	1.88	74	Female	<3 years	Retirement	Elementary education	Married	Township	1000-2999 Yuan	Partially medical insurance	Transforaminal Lumbar Interbody Fusion	Yes	3	4	3	3	4	3	3	4	4	4	2	3	4	3	4	3	3	57	2	2	3	2	2	2	2	15	2
15	train	54	1	14	18	17	19	54	26	9	1.58	52	Male	<3 years	Employed	Tertiary education	Widowed	City	3000-4999 Yuan	Partially medical insurance	Posterior Lumber Interbody Fusion	Yes	3	4	4	2	2	3	3	3	2	4	3	3	4	4	4	3	3	54	1	2	3	2	2	2	2	14	2
17	train	53	1	13	0	20	27	61	21	7	1.57	52	Female	<3 years	Retirement	Tertiary education	Unmarried	Rural	3000-4999 Yuan	Partially medical insurance	Posterolateral fusion	Yes	3	4	3	3	2	4	3	2	4	3	3	3	4	4	2	3	3	53	1	2	2	2	2	2	2	13	0
18	train	53	1	13	16	20	38	65	24	8	1.73	63	Male	3-5 years	Retirement	Elementary education	Divorced or separated	Rural	1000-2999 Yuan	Fully medical insurance	Posterior Lumber Interbody Fusion	No	3	4	3	3	2	4	3	2	4	3	3	3	4	4	2	3	3	53	1	2	2	2	2	2	2	13	2
19	train	68	1	20	11	15	35	83	23	5	1.56	51	Male	<3 years	Retirement	Elementary education	Unmarried	Township	3000-4999 Yuan	Partially medical insurance	Anterior Lumbar Interbody Fusion	No	4	4	4	4	4	4	4	4	4	4	4	4	4	4	4	4	4	68	2	3	3	3	3	3	3	20	2
20	train	52	1	13	14	32	26	61	20	7	1.67	59	Male	<3 years	Unemployed	High school	Unmarried	Rural	3000-4999 Yuan	Fully self funded	Posterior Lumber Interbody Fusion	No	3	4	3	3	2	4	3	2	4	3	2	3	4	3	2	3	4	52	1	2	2	2	2	2	2	13	2
21	train	52	1	13	17	30	26	79	25	5	1.66	58	Male	3-5 years	Unemployed	Elementary education	Married	City	>5000 Yuan	Partially medical insurance	Transforaminal Lumbar Interbody Fusion	Yes	3	4	3	3	2	4	3	2	4	3	2	3	4	3	2	3	4	52	1	2	2	2	2	2	2	13	2
22	train	37	1	1	14	22	17	45	24	9	1.78	67	Male	3-5 years	Employed	Tertiary education	Married	City	3000-4999 Yuan	Partially medical insurance	Transforaminal Lumbar Interbody Fusion	No	3	2	3	1	2	2	2	2	2	3	1	3	2	2	2	3	2	37	0	0	0	0	0	1	0	1	2
24	train	49	1	12	16	13	24	50	23	9	1.71	61	Female	3-5 years	Employed	Tertiary education	Unmarried	Township	3000-4999 Yuan	Partially medical insurance	Anterior Lumbar Interbody Fusion	Yes	3	3	3	2	2	3	4	2	4	4	2	3	2	2	4	3	3	49	1	2	2	2	2	2	1	12	2
25	train	58	1	17	15	17	36	86	23	4	1.9	76	Male	>5 years	Retirement	Elementary education	Married	Township	>5000 Yuan	Partially medical insurance	Posterior Lumber Interbody Fusion	Yes	3	4	3	3	4	3	4	3	4	3	2	3	4	4	4	3	4	58	3	2	3	2	3	2	2	17	2
26	train	37	1	3	17	23	19	44	23	5	1.85	72	Female	>5 years	Employed	Middle school	Divorced or separated	City	>5000 Yuan	Partially medical insurance	Transforaminal Lumbar Interbody Fusion	No	3	2	3	1	2	2	2	2	2	3	1	3	2	2	2	3	2	37	1	0	1	1	0	0	0	3	2
27	train	50	1	12	14	19	17	78	28	5	1.85	72	Male	3-5 years	Unemployed	Elementary education	Widowed	Rural	1000-2999 Yuan	Fully self funded	Posterolateral fusion	Yes	3	2	2	3	4	3	2	3	2	4	2	3	3	4	4	3	3	50	1	2	2	2	2	2	1	12	2
28	train	56	1	15	6	22	14	75	27	5	1.74	64	Male	<3 years	Unemployed	Elementary education	Divorced or separated	Rural	1000-2999 Yuan	Partially medical insurance	Transforaminal Lumbar Interbody Fusion	Yes	3	4	3	3	4	3	3	3	2	4	4	3	4	3	4	4	2	56	3	2	2	2	2	2	2	15	1
29	train	52	1	13	13	29	27	50	23	6	1.88	74	Male	<3 years	Unemployed	Elementary education	Widowed	City	>5000 Yuan	Partially medical insurance	Transforaminal Lumbar Interbody Fusion	Yes	3	4	3	3	2	4	3	2	4	3	2	3	4	3	2	3	4	52	1	2	2	2	2	2	2	13	2
31	train	65	1	19	11	18	28	85	24	10	1.9	76	Female	<3 years	Retirement	Elementary education	Married	Rural	1000-2999 Yuan	Partially medical insurance	Anterior Lumbar Interbody Fusion	No	4	4	4	4	4	3	4	3	3	4	4	4	4	4	4	4	4	65	2	2	3	3	3	3	3	19	2
32	train	37	1	6	20	18	44	55	26	9	1.84	71	Male	3-5 years	Employed	Tertiary education	Divorced or separated	City	>5000 Yuan	Partially medical insurance	Posterior Lumber Interbody Fusion	No	3	2	3	1	2	2	2	2	2	3	1	3	2	2	2	3	2	37	1	0	1	1	0	2	1	6	3
33	train	61	1	17	4	23	30	76	26	2	1.88	74	Female	<3 years	Unemployed	Elementary education	Married	Rural	3000-4999 Yuan	Partially medical insurance	Anterior Lumbar Interbody Fusion	No	3	4	3	4	4	4	3	4	3	4	3	3	4	4	4	3	4	61	3	2	3	2	2	3	2	17	0
35	train	40	1	7	19	17	27	84	27	5	1.64	56	Female	3-5 years	Unemployed	Elementary education	Married	Rural	1000-2999 Yuan	Fully medical insurance	Posterior Lumber Interbody Fusion	Yes	3	3	3	1	2	2	3	3	1	1	3	3	2	3	1	3	3	40	1	1	1	2	0	1	1	7	3
37	train	42	1	7	15	16	31	85	27	9	1.57	52	Male	>5 years	Retirement	Elementary education	Married	Township	1000-2999 Yuan	Partially medical insurance	Transforaminal Lumbar Interbody Fusion	Yes	4	2	3	3	2	2	3	3	2	2	2	3	1	2	2	3	3	42	1	0	1	2	1	1	1	7	2
38	train	38	1	6	7	25	35	55	21	10	1.63	56	Male	3-5 years	Employed	Tertiary education	Married	City	1000-2999 Yuan	Partially medical insurance	Anterior Lumbar Interbody Fusion	Yes	3	2	3	3	2	2	3	2	3	2	1	2	1	1	2	3	3	38	1	1	0	0	1	2	1	6	1
39	train	49	1	13	18	23	22	60	22	8	1.81	69	Male	3-5 years	Unemployed	High school	Unmarried	Rural	>5000 Yuan	Fully self funded	Anterior Lumbar Interbody Fusion	Yes	3	3	4	3	2	2	3	2	2	2	2	3	4	3	4	3	4	49	1	2	2	2	2	2	2	13	2
40	train	38	1	7	13	21	38	80	22	5	1.66	58	Female	>5 years	Retirement	Elementary education	Widowed	Township	1000-2999 Yuan	Partially medical insurance	Anterior Lumbar Interbody Fusion	Yes	3	3	3	3	2	3	2	1	1	2	2	3	1	2	2	3	2	38	1	1	1	2	0	1	1	7	2
41	train	41	1	7	13	31	33	48	24	8	1.71	61	Male	3-5 years	Employed	Tertiary education	Unmarried	City	>5000 Yuan	Partially medical insurance	Transforaminal Lumbar Interbody Fusion	Yes	1	2	3	3	2	2	3	2	2	2	2	2	4	4	2	3	2	41	1	0	1	2	1	1	1	7	2
42	train	60	1	16	17	28	26	46	27	7	1.71	61	Male	<3 years	Employed	Middle school	Divorced or separated	Rural	1000-2999 Yuan	Fully self funded	Transforaminal Lumbar Interbody Fusion	No	3	4	3	3	4	4	4	3	3	4	3	3	4	3	4	4	4	60	2	2	3	3	2	2	2	16	2
43	train	63	1	17	16	20	29	70	27	8	1.88	74	Female	<3 years	Retirement	Elementary education	Married	City	1000-2999 Yuan	Partially medical insurance	Posterior Lumber Interbody Fusion	Yes	3	4	4	3	4	4	3	4	4	4	3	3	4	4	4	4	4	63	3	2	3	2	2	3	2	17	2
44	train	51	1	13	9	24	37	60	26	5	1.6	54	Male	>5 years	Retirement	Tertiary education	Married	Rural	<1000 Yuan	Fully medical insurance	Transforaminal Lumbar Interbody Fusion	No	3	3	3	3	2	3	3	2	2	2	3	3	4	4	4	3	4	51	1	2	2	2	2	2	2	13	1
45	train	53	1	13	8	22	20	81	22	9	1.74	64	Male	3-5 years	Unemployed	Elementary education	Married	Rural	1000-2999 Yuan	Partially medical insurance	Posterolateral fusion	Yes	3	4	3	3	2	4	3	2	4	3	3	3	4	4	2	3	3	53	1	2	2	2	2	2	2	13	1
50	train	55	1	13	5	21	28	64	27	5	1.89	75	Male	3-5 years	Retirement	Elementary education	Married	Rural	1000-2999 Yuan	Partially medical insurance	Transforaminal Lumbar Interbody Fusion	Yes	3	4	3	3	4	3	3	4	2	4	2	3	4	4	3	3	3	55	1	2	2	2	2	2	2	13	1
51	train	57	1	15	8	21	37	77	23	5	1.77	66	Male	<3 years	Unemployed	Elementary education	Married	City	3000-4999 Yuan	Partially medical insurance	Transforaminal Lumbar Interbody Fusion	Yes	3	2	4	3	4	4	3	3	4	3	3	3	4	3	3	4	4	57	3	2	2	2	2	2	2	15	1
52	train	47	1	10	12	13	32	79	27	8	1.64	56	Male	3-5 years	Retirement	Elementary education	Widowed	City	1000-2999 Yuan	Partially medical insurance	Anterior Lumbar Interbody Fusion	Yes	3	2	3	3	3	3	3	2	2	3	2	3	4	2	4	3	2	47	1	1	2	2	1	1	2	10	2
53	train	47	1	10	11	21	24	76	21	6	1.61	54	Male	<3 years	Retirement	Elementary education	Married	City	3000-4999 Yuan	Fully medical insurance	Posterolateral fusion	Yes	3	2	3	3	3	3	3	2	2	3	2	3	4	2	4	3	2	47	1	2	1	2	2	1	1	10	2
54	train	51	1	13	5	22	31	75	23	7	1.81	69	Female	3-5 years	Retirement	Elementary education	Widowed	Township	>5000 Yuan	Fully self funded	Posterior Lumber Interbody Fusion	Yes	3	3	3	3	2	3	3	2	2	2	3	3	4	4	4	3	4	51	1	2	2	2	2	2	2	13	1
56	train	51	1	13	15	16	33	85	20	4	1.82	70	Female	>5 years	Retirement	Elementary education	Married	City	<1000 Yuan	Partially medical insurance	Anterior Lumbar Interbody Fusion	No	3	3	3	3	2	3	3	2	2	2	3	3	4	4	4	3	4	51	1	2	2	2	2	2	2	13	2
57	train	37	1	6	17	16	37	72	27	5	1.85	72	Female	>5 years	Retirement	Elementary education	Married	Rural	1000-2999 Yuan	Fully medical insurance	Posterolateral fusion	Yes	3	2	3	1	2	2	2	2	2	3	1	3	2	2	2	3	2	37	1	0	2	1	1	1	0	6	3
58	train	49	1	11	19	35	19	49	27	6	1.79	67	Male	3-5 years	Employed	Middle school	Married	Township	>5000 Yuan	Fully self funded	Posterior Lumber Interbody Fusion	Yes	3	3	3	2	2	3	4	2	4	4	2	3	2	2	4	3	3	49	1	1	2	2	2	2	1	11	3
60	train	58	1	16	8	18	33	61	27	8	1.85	72	Male	<3 years	Unemployed	Elementary education	Married	City	>5000 Yuan	Fully medical insurance	Transforaminal Lumbar Interbody Fusion	No	3	4	3	3	4	3	4	3	4	3	2	3	4	4	4	3	4	58	2	2	3	2	2	3	2	16	1
61	train	41	1	7	4	18	35	47	25	7	1.56	51	Male	<3 years	Employed	Tertiary education	Married	City	>5000 Yuan	Partially medical insurance	Transforaminal Lumbar Interbody Fusion	No	3	4	3	3	2	2	2	1	2	3	2	3	1	2	3	3	2	41	1	1	1	2	1	1	0	7	1
62	train	52	1	13	9	16	37	84	24	8	1.89	75	Male	3-5 years	Retirement	Elementary education	Widowed	Rural	1000-2999 Yuan	Fully self funded	Transforaminal Lumbar Interbody Fusion	No	3	4	3	3	2	4	3	2	4	3	2	3	4	3	2	3	4	52	1	2	2	2	2	2	2	13	1
63	train	43	1	8	4	22	22	62	27	6	1.9	76	Female	>5 years	Unemployed	High school	Divorced or separated	City	<1000 Yuan	Partially medical insurance	Transforaminal Lumbar Interbody Fusion	No	3	1	3	3	2	2	3	2	3	2	2	3	3	1	4	3	3	43	1	2	1	2	1	1	0	8	1
64	train	41	1	8	17	20	37	76	22	9	1.57	52	Male	3-5 years	Unemployed	Elementary education	Widowed	City	1000-2999 Yuan	Partially medical insurance	Anterior Lumbar Interbody Fusion	No	1	2	3	3	2	2	3	2	2	2	2	2	4	4	2	3	2	41	1	2	1	2	1	1	0	8	3
65	train	50	1	12	16	13	36	86	27	9	1.8	68	Female	<3 years	Retirement	Elementary education	Married	City	<1000 Yuan	Partially medical insurance	Posterolateral fusion	Yes	3	4	3	3	2	4	3	2	2	3	2	3	4	3	2	3	4	50	1	2	2	2	2	2	1	12	2
67	train	49	1	12	10	10	40	70	23	7	1.57	52	Female	3-5 years	Retirement	Elementary education	Married	City	1000-2999 Yuan	Partially medical insurance	Posterior Lumber Interbody Fusion	Yes	2	2	4	4	4	3	4	2	2	2	2	3	3	3	3	3	3	49	1	2	2	2	2	2	1	12	2
68	train	61	1	17	6	17	36	84	23	5	1.73	63	Male	>5 years	Retirement	Elementary education	Unmarried	Rural	1000-2999 Yuan	Fully self funded	Transforaminal Lumbar Interbody Fusion	Yes	3	4	3	4	4	4	3	4	3	4	3	3	4	4	4	3	4	61	2	2	3	2	2	3	3	17	1
69	train	37	1	5	13	18	24	77	23	7	1.56	51	Female	>5 years	Retirement	Elementary education	Married	Rural	3000-4999 Yuan	Partially medical insurance	Anterior Lumbar Interbody Fusion	No	3	2	3	1	2	2	2	2	2	3	1	3	2	2	2	3	2	37	1	0	1	1	1	1	0	5	2
70	train	55	1	14	13	24	36	74	21	6	1.58	52	Male	3-5 years	Retirement	Elementary education	Married	Township	1000-2999 Yuan	Partially medical insurance	Anterior Lumbar Interbody Fusion	Yes	3	4	3	3	4	3	3	4	2	4	2	3	4	4	3	3	3	55	1	2	3	2	2	2	2	14	2
71	train	57	1	14	19	21	24	58	27	8	1.71	61	Female	3-5 years	Employed	Middle school	Married	City	<1000 Yuan	Partially medical insurance	Posterior Lumber Interbody Fusion	Yes	3	4	3	3	4	4	4	3	3	3	3	3	4	4	4	3	2	57	2	2	3	2	2	2	1	14	3
74	train	47	1	10	9	19	29	85	23	6	1.71	61	Female	3-5 years	Retirement	Elementary education	Widowed	City	1000-2999 Yuan	Partially medical insurance	Transforaminal Lumbar Interbody Fusion	Yes	3	4	3	3	2	3	2	2	2	4	2	3	3	3	2	3	3	47	1	1	2	2	1	1	2	10	1
75	train	51	1	13	13	29	25	55	22	8	1.62	55	Male	3-5 years	Unemployed	Elementary education	Married	Rural	>5000 Yuan	Fully medical insurance	Posterolateral fusion	Yes	3	3	3	3	2	3	3	2	2	2	3	3	4	4	4	3	4	51	1	2	2	2	2	2	2	13	2
76	train	38	1	7	10	21	31	75	23	4	1.9	76	Female	3-5 years	Retirement	Elementary education	Married	City	>5000 Yuan	Partially medical insurance	Transforaminal Lumbar Interbody Fusion	Yes	2	1	3	1	2	3	2	2	2	2	2	3	2	2	4	3	2	38	1	1	1	2	0	1	1	7	2
77	train	49	1	11	13	23	30	69	23	7	1.88	74	Male	3-5 years	Unemployed	High school	Divorced or separated	Rural	3000-4999 Yuan	Partially medical insurance	Transforaminal Lumbar Interbody Fusion	Yes	3	3	4	3	2	2	3	2	2	2	2	3	4	3	4	3	4	49	1	1	2	2	2	2	1	11	2
78	train	37	1	5	17	17	32	56	23	8	1.8	68	Male	3-5 years	Employed	Middle school	Married	Rural	<1000 Yuan	Partially medical insurance	Posterior Lumber Interbody Fusion	No	3	2	3	1	2	2	2	2	2	3	1	3	2	2	2	3	2	37	1	0	1	1	1	1	0	5	2
79	train	58	1	14	7	14	28	85	25	5	1.74	64	Male	>5 years	Retirement	Elementary education	Widowed	City	>5000 Yuan	Partially medical insurance	Posterolateral fusion	Yes	3	4	3	3	4	3	4	3	4	3	2	3	4	4	4	3	4	58	1	2	3	2	2	2	2	14	1
80	train	37	1	1	9	25	17	49	27	5	1.62	55	Male	3-5 years	Employed	Elementary education	Married	Rural	3000-4999 Yuan	Partially medical insurance	Anterior Lumbar Interbody Fusion	Yes	3	2	3	1	2	2	2	2	2	3	1	3	2	2	2	3	2	37	0	0	0	1	0	0	0	1	1
81	train	47	1	11	17	18	35	56	26	9	1.64	56	Male	3-5 years	Employed	Middle school	Married	Rural	1000-2999 Yuan	Partially medical insurance	Anterior Lumbar Interbody Fusion	No	3	4	3	3	2	3	2	2	2	4	2	3	3	3	2	3	3	47	1	1	2	2	2	2	1	11	3
82	train	61	1	18	17	26	24	79	27	6	1.64	56	Male	>5 years	Retirement	Elementary education	Married	City	3000-4999 Yuan	Partially medical insurance	Transforaminal Lumbar Interbody Fusion	Yes	3	3	4	3	4	3	4	4	3	4	4	3	4	4	4	3	4	61	3	3	3	2	2	3	2	18	2
83	train	51	1	12	16	13	40	58	25	7	1.72	62	Male	3-5 years	Employed	High school	Married	Rural	3000-4999 Yuan	Partially medical insurance	Transforaminal Lumbar Interbody Fusion	Yes	3	3	3	3	2	3	3	2	2	2	3	3	4	4	4	3	4	51	1	2	2	2	2	2	1	12	3
84	train	52	1	13	19	23	26	79	26	7	1.81	69	Male	3-5 years	Retirement	Elementary education	Widowed	Township	>5000 Yuan	Partially medical insurance	Posterolateral fusion	Yes	3	4	3	3	2	4	3	2	4	3	2	3	4	3	2	3	4	52	1	2	2	2	2	2	2	13	3
88	train	56	1	15	17	19	21	40	27	6	1.68	59	Male	>5 years	Employed	Middle school	Married	City	>5000 Yuan	Partially medical insurance	Posterior Lumber Interbody Fusion	Yes	3	4	3	3	4	3	3	3	2	4	4	3	4	3	4	4	2	56	2	2	3	2	2	2	2	15	2
89	train	55	1	13	6	16	34	65	23	8	1.8	68	Male	3-5 years	Retirement	Elementary education	Married	Rural	3000-4999 Yuan	Partially medical insurance	Posterolateral fusion	Yes	3	4	3	3	4	3	3	4	2	4	2	3	4	4	3	3	3	55	1	2	2	2	2	2	2	13	1
90	train	37	1	1	21	26	32	54	22	7	1.62	55	Male	3-5 years	Employed	Tertiary education	Married	Township	1000-2999 Yuan	Partially medical insurance	Transforaminal Lumbar Interbody Fusion	Yes	3	2	3	1	2	2	2	2	2	3	1	3	2	2	2	3	2	37	1	0	0	0	0	0	0	1	3
91	train	47	1	10	14	29	50	80	26	7	1.69	60	Female	<3 years	Retirement	Elementary education	Married	City	<1000 Yuan	Partially medical insurance	Posterolateral fusion	Yes	3	4	3	3	2	3	2	2	2	4	2	3	3	3	2	3	3	47	1	1	2	2	1	1	2	10	2
92	train	63	1	18	4	17	27	65	24	4	1.75	64	Female	>5 years	Retirement	Elementary education	Married	Township	>5000 Yuan	Partially medical insurance	Anterior Lumbar Interbody Fusion	Yes	4	4	3	4	4	4	3	4	4	3	4	3	4	4	4	3	4	63	3	3	3	2	2	3	2	18	1
93	train	38	1	8	4	22	46	44	27	7	1.58	52	Male	<3 years	Employed	Tertiary education	Married	City	1000-2999 Yuan	Partially medical insurance	Posterior Lumber Interbody Fusion	Yes	3	2	3	3	2	2	3	2	3	2	1	2	1	1	2	3	3	38	1	0	1	2	2	1	1	8	1
94	train	60	1	16	13	24	23	68	27	5	1.79	67	Male	3-5 years	Retirement	Elementary education	Unmarried	City	1000-2999 Yuan	Fully self funded	Posterolateral fusion	Yes	3	4	3	3	4	4	4	3	3	4	3	3	4	3	4	4	4	60	3	2	3	2	2	2	2	16	2
95	train	47	1	10	5	26	20	75	25	8	1.75	64	Female	3-5 years	Retirement	Elementary education	Divorced or separated	City	>5000 Yuan	Partially medical insurance	Transforaminal Lumbar Interbody Fusion	Yes	3	4	3	3	2	3	2	2	2	4	2	3	3	3	2	3	3	47	1	1	2	2	1	1	2	10	1
96	train	58	1	17	10	17	28	76	21	3	1.79	67	Male	>5 years	Retirement	Elementary education	Married	City	1000-2999 Yuan	Partially medical insurance	Transforaminal Lumbar Interbody Fusion	Yes	3	4	3	3	4	3	4	3	4	3	2	3	4	4	4	3	4	58	2	2	3	2	3	3	2	17	2
97	train	37	1	3	17	28	38	71	24	4	1.7	61	Male	3-5 years	Unemployed	Elementary education	Widowed	Rural	3000-4999 Yuan	Fully self funded	Anterior Lumbar Interbody Fusion	Yes	3	2	3	1	2	2	2	2	2	3	1	3	2	2	2	3	2	37	1	0	0	0	0	1	1	3	3
98	train	47	1	10	1	24	31	86	28	5	1.7	61	Male	<3 years	Retirement	Elementary education	Married	City	<1000 Yuan	Partially medical insurance	Posterolateral fusion	Yes	3	4	3	3	2	3	2	2	2	4	2	3	3	3	2	3	3	47	1	1	2	2	1	1	2	10	0
99	train	47	1	11	13	19	30	74	21	6	1.6	54	Male	<3 years	Retirement	Elementary education	Married	Township	1000-2999 Yuan	Partially medical insurance	Posterior Lumber Interbody Fusion	Yes	3	2	3	3	3	3	3	2	2	3	2	3	4	2	4	3	2	47	1	2	2	2	1	2	1	11	2
103	train	54	1	14	15	26	25	69	20	6	1.68	59	Female	>5 years	Retirement	High school	Married	Township	3000-4999 Yuan	Partially medical insurance	Posterolateral fusion	Yes	3	4	4	2	2	3	3	3	2	4	3	3	4	4	4	3	3	54	2	2	3	2	2	2	1	14	2
105	train	58	1	16	13	29	28	76	27	2	1.69	60	Female	3-5 years	Unemployed	Elementary education	Widowed	Rural	1000-2999 Yuan	Partially medical insurance	Posterior Lumber Interbody Fusion	Yes	3	4	3	3	4	3	4	3	4	3	2	3	4	4	4	3	4	58	2	2	3	2	3	2	2	16	2
106	train	68	1	21	16	12	33	77	23	6	1.76	65	Male	<3 years	Retirement	Elementary education	Widowed	Rural	1000-2999 Yuan	Partially medical insurance	Anterior Lumbar Interbody Fusion	Yes	4	4	4	4	4	4	4	4	4	4	4	4	4	4	4	4	4	68	3	3	3	3	3	3	3	21	2
107	train	37	1	2	11	10	27	66	24	10	1.72	62	Male	>5 years	Retirement	Elementary education	Married	Rural	3000-4999 Yuan	Partially medical insurance	Posterolateral fusion	Yes	3	2	3	1	2	2	2	2	2	3	1	3	2	2	2	3	2	37	1	0	0	0	0	1	0	2	1
108	train	60	1	18	13	17	39	73	23	3	1.61	54	Male	<3 years	Retirement	Elementary education	Widowed	Rural	3000-4999 Yuan	Partially medical insurance	Posterolateral fusion	Yes	3	4	3	3	4	4	4	3	3	4	3	3	4	3	4	4	4	60	2	2	3	3	3	3	2	18	2
110	train	44	1	10	21	12	38	76	24	4	1.76	65	Female	3-5 years	Retirement	Elementary education	Married	City	<1000 Yuan	Partially medical insurance	Posterior Lumber Interbody Fusion	Yes	1	3	3	3	4	3	2	2	3	2	1	3	2	3	3	3	3	44	1	1	2	2	1	1	2	10	3
112	train	37	1	3	12	16	40	73	24	5	1.73	63	Female	3-5 years	Retirement	Elementary education	Married	Township	1000-2999 Yuan	Partially medical insurance	Posterior Lumber Interbody Fusion	Yes	3	2	3	1	2	2	2	2	2	3	1	3	2	2	2	3	2	37	0	0	1	1	0	1	0	3	2
113	train	65	1	20	13	15	36	82	25	7	1.74	64	Male	3-5 years	Retirement	Elementary education	Married	Rural	1000-2999 Yuan	Fully self funded	Anterior Lumbar Interbody Fusion	Yes	4	4	4	3	4	3	4	4	4	4	4	4	4	3	4	4	4	65	3	3	3	3	2	3	3	20	2
115	train	37	1	2	8	25	40	71	22	8	1.6	54	Male	3-5 years	Retirement	Elementary education	Married	Township	1000-2999 Yuan	Partially medical insurance	Transforaminal Lumbar Interbody Fusion	No	3	2	3	1	2	2	2	2	2	3	1	3	2	2	2	3	2	37	0	0	0	0	1	1	0	2	1
117	train	47	1	11	10	18	26	47	23	5	1.64	56	Male	3-5 years	Unemployed	Elementary education	Divorced or separated	Rural	1000-2999 Yuan	Partially medical insurance	Posterior Lumber Interbody Fusion	No	3	4	3	3	2	3	2	2	2	4	2	3	3	3	2	3	3	47	1	2	2	2	1	2	1	11	2
118	train	61	1	18	17	19	31	45	21	7	1.65	57	Male	<3 years	Employed	Tertiary education	Unmarried	City	3000-4999 Yuan	Partially medical insurance	Posterior Lumber Interbody Fusion	Yes	3	3	4	3	4	3	4	4	3	4	4	3	4	4	4	3	4	61	2	3	3	2	2	3	3	18	3
120	train	44	1	9	7	30	27	85	24	5	1.65	57	Female	3-5 years	Retirement	Elementary education	Married	City	3000-4999 Yuan	Partially medical insurance	Anterior Lumbar Interbody Fusion	Yes	1	3	3	3	4	3	2	2	3	2	1	3	2	3	3	3	3	44	1	1	1	2	2	1	1	9	1
121	train	61	1	17	6	23	39	73	28	3	1.66	58	Male	>5 years	Retirement	Elementary education	Married	Rural	1000-2999 Yuan	Partially medical insurance	Posterolateral fusion	Yes	3	4	3	4	4	4	3	4	3	4	3	3	4	4	4	3	4	61	2	2	3	2	3	3	2	17	1
122	train	60	1	17	7	10	26	77	23	6	1.56	51	Female	3-5 years	Unemployed	Elementary education	Married	Rural	<1000 Yuan	Partially medical insurance	Transforaminal Lumbar Interbody Fusion	Yes	3	4	3	3	4	4	4	3	3	4	3	3	4	3	4	4	4	60	2	2	3	2	2	3	3	17	2
123	train	41	1	8	13	26	37	47	27	6	1.89	75	Male	<3 years	Employed	Tertiary education	Married	Rural	<1000 Yuan	Partially medical insurance	Posterior Lumber Interbody Fusion	Yes	1	2	3	3	2	2	3	2	2	2	2	2	4	4	2	3	2	41	1	2	1	2	1	1	0	8	2
124	train	43	1	9	11	15	34	83	22	4	1.72	62	Male	>5 years	Retirement	Elementary education	Widowed	City	<1000 Yuan	Partially medical insurance	Posterolateral fusion	No	3	1	3	3	2	2	3	2	3	2	2	3	3	1	4	3	3	43	1	1	1	2	2	1	1	9	2
125	train	65	1	20	3	12	14	60	21	3	1.68	59	Male	<3 years	Unemployed	Middle school	Married	Rural	1000-2999 Yuan	Partially medical insurance	Transforaminal Lumbar Interbody Fusion	Yes	4	4	4	3	4	4	4	4	4	4	4	3	4	4	4	3	4	65	3	2	3	3	3	3	3	20	0
126	train	59	1	16	18	22	24	50	27	6	1.73	63	Female	3-5 years	Employed	Middle school	Married	Rural	1000-2999 Yuan	Fully self funded	Transforaminal Lumbar Interbody Fusion	Yes	3	4	4	4	4	3	3	4	3	4	2	3	4	4	4	3	3	59	2	2	3	2	3	2	2	16	2
127	train	54	1	14	11	17	45	77	25	5	1.67	59	Female	>5 years	Unemployed	Elementary education	Married	Rural	1000-2999 Yuan	Partially medical insurance	Anterior Lumbar Interbody Fusion	Yes	2	4	3	4	2	3	2	3	3	3	3	3	4	4	3	4	4	54	1	2	3	2	2	2	2	14	1
130	train	65	1	18	3	15	27	53	27	7	1.56	51	Male	<3 years	Employed	Middle school	Married	Rural	1000-2999 Yuan	Partially medical insurance	Posterior Lumber Interbody Fusion	Yes	4	4	4	3	4	3	4	4	4	4	4	4	4	3	4	4	4	65	3	2	3	2	3	3	2	18	0
132	train	40	1	7	6	14	27	64	25	4	1.74	64	Male	<3 years	Retirement	Tertiary education	Married	Rural	1000-2999 Yuan	Partially medical insurance	Posterior Lumber Interbody Fusion	Yes	3	2	4	1	2	2	3	2	1	2	3	2	2	2	2	3	4	40	1	0	1	2	1	1	1	7	1
133	train	44	1	8	14	18	27	86	28	6	1.72	62	Male	3-5 years	Unemployed	Elementary education	Widowed	Rural	3000-4999 Yuan	Fully self funded	Posterior Lumber Interbody Fusion	Yes	1	3	3	3	4	3	2	2	3	2	1	3	2	3	3	3	3	44	1	0	2	1	1	2	1	8	2
134	train	64	1	19	18	26	18	56	21	7	1.8	68	Male	3-5 years	Employed	High school	Married	Township	>5000 Yuan	Fully medical insurance	Posterolateral fusion	Yes	4	4	4	4	4	4	4	3	4	4	3	3	4	3	4	4	4	64	2	3	3	3	2	3	3	19	2
135	train	60	1	17	17	31	14	57	24	8	1.87	73	Male	<3 years	Unemployed	Elementary education	Married	Rural	1000-2999 Yuan	Partially medical insurance	Transforaminal Lumbar Interbody Fusion	No	3	4	3	3	4	4	4	3	3	4	3	3	4	3	4	4	4	60	3	2	3	2	3	2	2	17	3
136	train	39	1	6	13	13	26	40	22	3	1.89	75	Male	>5 years	Employed	Tertiary education	Married	City	1000-2999 Yuan	Partially medical insurance	Posterolateral fusion	No	3	3	3	2	2	3	1	2	2	3	2	3	2	1	2	3	2	39	1	0	1	1	0	2	1	6	2
137	train	68	1	20	5	18	38	70	27	4	1.8	68	Male	3-5 years	Retirement	Elementary education	Widowed	Rural	3000-4999 Yuan	Partially medical insurance	Anterior Lumbar Interbody Fusion	Yes	4	4	4	4	4	4	4	4	4	4	4	4	4	4	4	4	4	68	3	3	3	2	3	3	3	20	1
140	train	53	1	13	17	17	35	86	21	6	1.72	62	Male	3-5 years	Retirement	Elementary education	Married	Township	>5000 Yuan	Partially medical insurance	Transforaminal Lumbar Interbody Fusion	Yes	3	4	3	3	2	4	3	2	4	3	3	3	4	4	2	3	3	53	1	2	2	2	2	2	2	13	2
141	train	46	1	10	18	28	22	48	24	10	1.75	64	Male	3-5 years	Employed	Elementary education	Married	Rural	<1000 Yuan	Partially medical insurance	Anterior Lumbar Interbody Fusion	Yes	3	2	3	3	3	3	3	2	1	4	2	3	3	3	2	3	3	46	1	1	2	2	1	1	2	10	2
142	train	56	1	16	11	11	32	50	24	9	1.68	59	Male	>5 years	Employed	Middle school	Married	Township	3000-4999 Yuan	Partially medical insurance	Anterior Lumbar Interbody Fusion	Yes	3	4	3	3	4	3	3	3	2	4	4	3	4	3	4	4	2	56	2	2	3	2	3	2	2	16	1
143	train	51	1	12	15	21	30	64	23	5	1.77	66	Female	3-5 years	Retirement	Elementary education	Unmarried	City	>5000 Yuan	Partially medical insurance	Posterolateral fusion	Yes	3	3	3	3	2	3	3	2	2	2	3	3	4	4	4	3	4	51	1	2	2	2	2	2	1	12	2
144	train	62	1	17	15	17	21	58	20	7	1.9	76	Female	3-5 years	Employed	Middle school	Unmarried	City	1000-2999 Yuan	Partially medical insurance	Posterolateral fusion	Yes	4	4	4	3	3	4	4	4	4	3	3	3	4	4	4	3	4	62	2	3	3	2	2	3	2	17	2
145	train	56	1	14	13	22	32	82	20	8	1.59	53	Male	3-5 years	Retirement	Elementary education	Unmarried	City	1000-2999 Yuan	Partially medical insurance	Transforaminal Lumbar Interbody Fusion	Yes	3	4	3	3	4	3	3	3	2	4	4	3	4	3	4	4	2	56	1	2	3	2	2	2	2	14	2
146	train	38	1	6	14	27	32	61	20	5	1.61	54	Male	3-5 years	Unemployed	Tertiary education	Married	Rural	1000-2999 Yuan	Partially medical insurance	Posterolateral fusion	Yes	2	1	3	1	2	3	2	2	2	2	2	3	2	2	4	3	2	38	1	2	1	0	1	1	0	6	2
147	train	58	1	16	6	19	33	75	23	8	1.74	64	Male	<3 years	Retirement	Elementary education	Married	City	<1000 Yuan	Partially medical insurance	Posterior Lumber Interbody Fusion	Yes	3	4	3	3	4	3	4	3	4	3	2	3	4	4	4	3	4	58	2	2	3	2	2	3	2	16	1
148	train	44	1	9	12	13	39	44	26	5	1.77	66	Female	3-5 years	Employed	Tertiary education	Married	City	>5000 Yuan	Partially medical insurance	Posterior Lumber Interbody Fusion	Yes	1	3	3	3	4	3	2	2	3	2	1	3	2	3	3	3	3	44	1	1	1	2	2	1	1	9	2
149	train	49	1	12	3	23	32	71	25	9	1.67	59	Male	3-5 years	Retirement	Elementary education	Widowed	Rural	3000-4999 Yuan	Fully medical insurance	Posterior Lumber Interbody Fusion	Yes	3	3	4	3	2	2	3	2	2	2	2	3	4	3	4	3	4	49	1	2	2	2	2	2	1	12	0
150	train	37	1	1	11	20	21	78	28	8	1.75	64	Male	3-5 years	Retirement	Elementary education	Married	Township	>5000 Yuan	Fully self funded	Posterior Lumber Interbody Fusion	Yes	3	2	3	1	2	2	2	2	2	3	1	3	2	2	2	3	2	37	1	0	0	0	0	0	0	1	1
154	train	50	1	12	14	29	36	58	22	6	1.73	63	Male	<3 years	Employed	Tertiary education	Unmarried	City	3000-4999 Yuan	Fully medical insurance	Posterior Lumber Interbody Fusion	Yes	3	2	3	3	4	3	4	2	2	2	3	3	3	4	2	3	4	50	1	2	2	2	2	2	1	12	2
156	train	57	1	14	5	20	33	42	26	7	1.59	53	Female	>5 years	Employed	Middle school	Married	Rural	1000-2999 Yuan	Partially medical insurance	Transforaminal Lumbar Interbody Fusion	Yes	3	4	3	3	4	4	4	3	3	3	3	3	4	4	4	3	2	57	1	2	3	2	2	2	2	14	1
157	train	67	1	20	12	28	44	61	20	6	1.78	67	Male	<3 years	Retirement	High school	Unmarried	City	1000-2999 Yuan	Fully medical insurance	Anterior Lumbar Interbody Fusion	Yes	4	4	4	4	4	4	4	4	4	4	4	3	4	4	4	4	4	67	3	3	3	3	2	3	3	20	1
158	train	49	1	12	15	19	36	69	26	6	1.72	62	Male	3-5 years	Retirement	Middle school	Married	Rural	<1000 Yuan	Partially medical insurance	Anterior Lumbar Interbody Fusion	Yes	3	3	3	2	2	3	4	2	4	4	2	3	2	2	4	3	3	49	1	2	2	2	2	2	1	12	2
159	train	63	1	18	15	14	22	78	20	7	1.81	69	Female	<3 years	Retirement	Elementary education	Married	Rural	1000-2999 Yuan	Partially medical insurance	Posterior Lumber Interbody Fusion	Yes	3	3	4	3	4	4	4	3	4	4	4	3	4	4	4	4	4	63	2	2	3	2	3	3	3	18	2
160	train	50	1	12	5	12	34	84	26	10	1.8	68	Male	<3 years	Retirement	Elementary education	Divorced or separated	Township	>5000 Yuan	Fully self funded	Posterior Lumber Interbody Fusion	No	3	4	3	2	3	3	3	2	2	4	2	3	3	4	2	4	3	50	1	2	2	2	2	2	1	12	1
161	train	65	1	20	6	22	42	75	23	7	1.82	70	Male	<3 years	Retirement	Elementary education	Married	Rural	>5000 Yuan	Fully self funded	Anterior Lumbar Interbody Fusion	No	4	4	4	3	4	4	4	4	4	4	4	3	4	4	4	3	4	65	3	2	3	3	3	3	3	20	1
162	train	59	1	16	13	19	30	84	22	6	1.8	68	Male	<3 years	Unemployed	Elementary education	Widowed	Rural	1000-2999 Yuan	Partially medical insurance	Posterior Lumber Interbody Fusion	No	3	4	4	3	4	3	4	4	2	3	4	3	3	3	4	4	4	59	2	2	2	2	2	3	3	16	2
163	train	58	1	16	5	18	47	80	22	5	1.75	64	Male	<3 years	Retirement	Elementary education	Widowed	Township	>5000 Yuan	Partially medical insurance	Anterior Lumbar Interbody Fusion	Yes	3	4	3	3	4	3	4	3	4	3	2	3	4	4	4	3	4	58	2	2	3	3	2	2	2	16	1
164	train	54	1	14	17	24	26	80	27	7	1.65	57	Male	3-5 years	Retirement	Elementary education	Married	Township	3000-4999 Yuan	Partially medical insurance	Transforaminal Lumbar Interbody Fusion	Yes	3	3	4	3	4	3	3	2	2	4	3	3	2	4	4	3	4	54	2	2	2	2	2	3	1	14	2
166	train	57	1	15	0	15	33	46	27	6	1.86	73	Male	3-5 years	Employed	Tertiary education	Married	City	1000-2999 Yuan	Fully medical insurance	Transforaminal Lumbar Interbody Fusion	Yes	3	4	3	3	4	3	3	4	4	4	2	3	4	3	4	3	3	57	3	2	2	2	2	2	2	15	0
167	train	55	1	14	15	14	30	80	21	5	1.65	57	Male	>5 years	Retirement	Elementary education	Married	Rural	1000-2999 Yuan	Fully self funded	Posterolateral fusion	Yes	3	4	3	3	4	3	3	4	2	4	2	3	4	4	3	3	3	55	2	2	3	2	2	2	1	14	2
168	train	57	1	15	12	18	27	72	24	8	1.65	57	Male	<3 years	Retirement	Elementary education	Married	Rural	1000-2999 Yuan	Fully self funded	Posterior Lumber Interbody Fusion	Yes	3	4	3	3	4	4	4	3	3	3	3	3	4	4	4	3	2	57	2	2	3	2	2	2	2	15	2
169	train	60	1	17	19	17	37	75	26	5	1.61	54	Male	3-5 years	Retirement	Elementary education	Widowed	Township	>5000 Yuan	Partially medical insurance	Posterolateral fusion	Yes	3	4	3	3	4	4	4	3	3	4	3	3	4	3	4	4	4	60	2	2	3	2	3	3	2	17	3
170	train	60	1	17	17	12	41	68	24	8	1.75	64	Male	3-5 years	Unemployed	Elementary education	Unmarried	City	<1000 Yuan	Partially medical insurance	Anterior Lumbar Interbody Fusion	Yes	3	4	3	3	4	4	4	3	3	4	3	3	4	3	4	4	4	60	3	2	2	2	3	3	2	17	2
173	train	37	1	4	2	13	49	63	28	8	1.57	52	Male	3-5 years	Unemployed	Middle school	Married	City	1000-2999 Yuan	Partially medical insurance	Posterior Lumber Interbody Fusion	Yes	3	2	3	1	2	2	2	2	2	3	1	3	2	2	2	3	2	37	1	0	1	0	1	1	0	4	1
175	train	53	1	13	11	22	34	82	25	9	1.62	55	Male	>5 years	Retirement	Elementary education	Married	City	<1000 Yuan	Fully medical insurance	Anterior Lumbar Interbody Fusion	Yes	3	4	3	3	3	4	3	2	3	2	2	3	4	4	4	3	3	53	1	2	2	2	2	2	2	13	1
176	train	58	1	16	18	13	37	39	27	6	1.71	61	Male	>5 years	Employed	Middle school	Married	City	1000-2999 Yuan	Fully self funded	Posterior Lumber Interbody Fusion	Yes	3	4	3	3	4	3	4	3	4	3	2	3	4	4	4	3	4	58	2	2	3	2	2	3	2	16	3
177	train	37	1	3	15	17	23	52	21	7	1.85	72	Male	<3 years	Employed	Middle school	Married	City	>5000 Yuan	Partially medical insurance	Posterolateral fusion	Yes	3	2	3	1	2	2	2	2	2	3	1	3	2	2	2	3	2	37	1	1	0	0	0	1	0	3	2
178	train	39	1	6	14	27	14	58	25	8	1.58	52	Male	>5 years	Employed	Tertiary education	Divorced or separated	Township	1000-2999 Yuan	Fully medical insurance	Transforaminal Lumbar Interbody Fusion	Yes	3	3	3	2	2	3	1	2	2	3	2	3	2	1	2	3	2	39	1	1	2	0	1	1	0	6	2
179	train	57	1	15	12	17	30	64	20	9	1.77	66	Female	3-5 years	Retirement	Middle school	Married	City	>5000 Yuan	Partially medical insurance	Transforaminal Lumbar Interbody Fusion	No	3	4	3	3	4	4	4	3	3	3	3	3	4	4	4	3	2	57	2	2	3	2	2	2	2	15	1
180	train	60	1	17	7	21	15	83	21	10	1.75	64	Male	3-5 years	Retirement	Elementary education	Married	Rural	1000-2999 Yuan	Partially medical insurance	Posterior Lumber Interbody Fusion	Yes	3	4	3	3	4	4	4	3	3	4	3	3	4	3	4	4	4	60	2	2	3	2	3	3	2	17	1
181	train	37	1	1	19	22	29	84	21	5	1.65	57	Female	<3 years	Unemployed	Elementary education	Married	City	1000-2999 Yuan	Fully medical insurance	Transforaminal Lumbar Interbody Fusion	Yes	3	2	3	1	2	2	2	2	2	3	1	3	2	2	2	3	2	37	1	0	0	0	0	0	0	1	2
182	train	59	1	14	9	21	24	66	24	9	1.7	61	Male	>5 years	Retirement	High school	Unmarried	Township	3000-4999 Yuan	Partially medical insurance	Transforaminal Lumbar Interbody Fusion	No	3	4	4	3	4	3	4	4	2	3	4	3	3	3	4	4	4	59	2	2	3	2	1	2	2	14	1
183	train	50	1	11	7	20	24	73	26	9	1.68	59	Male	3-5 years	Retirement	Elementary education	Married	City	<1000 Yuan	Partially medical insurance	Posterolateral fusion	Yes	3	2	3	3	4	3	4	2	2	2	3	3	3	4	2	3	4	50	1	1	2	2	2	2	1	11	1
185	train	37	1	2	17	13	22	49	22	8	1.9	76	Male	3-5 years	Employed	Tertiary education	Married	City	3000-4999 Yuan	Partially medical insurance	Anterior Lumbar Interbody Fusion	No	3	2	3	1	2	2	2	2	2	3	1	3	2	2	2	3	2	37	1	0	0	0	0	1	0	2	3
186	train	58	1	17	9	12	24	42	24	8	1.89	75	Male	3-5 years	Employed	Middle school	Married	Township	3000-4999 Yuan	Fully medical insurance	Posterolateral fusion	Yes	3	4	3	3	4	3	4	3	4	3	2	3	4	4	4	3	4	58	2	2	3	2	3	3	2	17	1
187	train	52	1	13	13	25	32	84	25	6	1.79	67	Male	>5 years	Retirement	Elementary education	Married	City	>5000 Yuan	Partially medical insurance	Transforaminal Lumbar Interbody Fusion	Yes	3	4	3	3	2	4	3	2	4	3	2	3	4	3	2	3	4	52	1	2	2	2	2	2	2	13	2
188	train	53	1	13	13	22	23	46	27	9	1.82	70	Male	>5 years	Employed	Tertiary education	Married	Township	>5000 Yuan	Fully self funded	Posterolateral fusion	Yes	3	4	3	3	2	4	3	2	4	3	3	3	4	4	2	3	3	53	1	2	2	2	2	2	2	13	2
190	train	40	1	6	15	17	49	53	23	6	1.7	61	Male	3-5 years	Employed	High school	Divorced or separated	Rural	1000-2999 Yuan	Partially medical insurance	Posterior Lumber Interbody Fusion	No	3	3	3	1	2	2	3	3	1	1	3	3	2	3	1	3	3	40	1	1	2	0	1	1	0	6	2
191	train	60	1	17	11	17	35	86	26	8	1.79	67	Male	<3 years	Retirement	Elementary education	Married	Rural	1000-2999 Yuan	Partially medical insurance	Transforaminal Lumbar Interbody Fusion	Yes	3	4	3	3	4	4	4	3	3	4	3	3	4	3	4	4	4	60	3	2	3	2	2	3	2	17	1
192	train	56	1	15	4	19	27	62	26	5	1.8	68	Male	3-5 years	Unemployed	Middle school	Unmarried	Rural	3000-4999 Yuan	Fully self funded	Transforaminal Lumbar Interbody Fusion	Yes	3	4	3	3	4	3	3	3	2	4	4	3	4	3	4	4	2	56	3	2	2	2	2	2	2	15	0
193	train	43	1	9	15	18	20	74	24	6	1.66	58	Female	3-5 years	Retirement	Elementary education	Widowed	Township	<1000 Yuan	Fully self funded	Anterior Lumbar Interbody Fusion	Yes	3	1	3	3	2	2	3	2	3	2	2	3	3	1	4	3	3	43	1	1	1	2	2	1	1	9	2
194	train	37	1	1	18	33	17	75	26	9	1.63	56	Male	3-5 years	Retirement	Elementary education	Married	City	1000-2999 Yuan	Partially medical insurance	Transforaminal Lumbar Interbody Fusion	Yes	3	2	3	1	2	2	2	2	2	3	1	3	2	2	2	3	2	37	1	0	0	0	0	0	0	1	2
195	train	53	1	14	17	19	44	56	24	5	1.72	62	Male	<3 years	Employed	Middle school	Unmarried	Rural	1000-2999 Yuan	Partially medical insurance	Anterior Lumbar Interbody Fusion	No	3	4	3	3	3	4	3	2	3	2	2	3	4	4	4	3	3	53	3	2	2	2	1	2	2	14	3
196	train	37	1	2	5	12	26	80	21	5	1.63	56	Male	<3 years	Retirement	Elementary education	Married	Township	1000-2999 Yuan	Partially medical insurance	Posterior Lumber Interbody Fusion	No	3	2	3	1	2	2	2	2	2	3	1	3	2	2	2	3	2	37	1	0	0	0	0	1	0	2	1
202	train	57	1	14	13	13	24	69	24	8	1.61	54	Male	3-5 years	Retirement	High school	Married	Township	<1000 Yuan	Partially medical insurance	Transforaminal Lumbar Interbody Fusion	Yes	3	4	3	3	4	4	4	3	3	3	3	3	4	4	4	3	2	57	1	2	3	2	2	2	2	14	2
203	train	56	1	15	5	26	18	78	26	4	1.75	64	Male	3-5 years	Unemployed	Elementary education	Widowed	Rural	1000-2999 Yuan	Partially medical insurance	Anterior Lumbar Interbody Fusion	Yes	3	4	3	3	4	3	3	3	2	4	4	3	4	3	4	4	2	56	3	2	2	2	2	2	2	15	1
204	train	41	1	8	13	19	33	57	24	8	1.69	60	Male	>5 years	Employed	High school	Married	Rural	1000-2999 Yuan	Partially medical insurance	Posterior Lumber Interbody Fusion	Yes	3	3	3	3	2	3	2	2	1	2	1	3	4	2	2	3	2	41	1	1	2	2	1	1	0	8	2
205	train	48	1	11	17	21	26	62	23	6	1.86	73	Male	<3 years	Retirement	Elementary education	Married	Rural	3000-4999 Yuan	Partially medical insurance	Anterior Lumbar Interbody Fusion	No	3	4	3	3	2	4	2	3	4	2	2	4	2	3	2	3	2	48	1	2	2	2	1	2	1	11	2
206	train	61	1	18	7	15	22	63	28	8	1.85	72	Female	3-5 years	Unemployed	Elementary education	Widowed	Rural	3000-4999 Yuan	Partially medical insurance	Posterior Lumber Interbody Fusion	No	3	4	3	4	4	4	3	4	3	4	3	3	4	4	4	3	4	61	2	2	3	2	3	3	3	18	1
207	train	56	1	15	6	26	33	65	24	7	1.56	51	Male	<3 years	Retirement	Elementary education	Married	Township	1000-2999 Yuan	Partially medical insurance	Posterior Lumber Interbody Fusion	Yes	3	4	3	2	3	3	4	2	4	3	3	3	4	4	4	3	4	56	3	2	2	2	2	2	2	15	1
209	train	37	1	3	17	20	18	84	25	7	1.82	70	Male	>5 years	Unemployed	Elementary education	Widowed	City	<1000 Yuan	Partially medical insurance	Posterior Lumber Interbody Fusion	Yes	3	2	3	1	2	2	2	2	2	3	1	3	2	2	2	3	2	37	1	0	0	1	0	1	0	3	3
210	train	65	1	18	17	28	49	73	26	9	1.76	65	Male	3-5 years	Retirement	Elementary education	Widowed	Township	3000-4999 Yuan	Partially medical insurance	Posterolateral fusion	No	4	4	4	3	4	4	4	4	3	4	4	3	4	4	4	4	4	65	2	2	3	2	3	3	3	18	2
211	train	54	1	14	18	28	38	75	25	8	1.64	56	Female	3-5 years	Retirement	Elementary education	Widowed	City	>5000 Yuan	Partially medical insurance	Posterolateral fusion	No	3	4	3	3	2	4	3	3	2	4	2	3	4	4	4	3	3	54	1	2	3	2	2	2	2	14	2
212	train	61	1	16	14	19	49	50	24	8	1.66	58	Female	<3 years	Employed	Tertiary education	Unmarried	Rural	3000-4999 Yuan	Partially medical insurance	Posterolateral fusion	Yes	3	4	3	4	4	4	3	4	3	4	3	3	4	4	4	3	4	61	2	2	3	2	2	3	2	16	2
214	train	49	1	11	15	29	18	66	27	6	1.79	67	Male	3-5 years	Retirement	Tertiary education	Unmarried	City	3000-4999 Yuan	Partially medical insurance	Transforaminal Lumbar Interbody Fusion	Yes	3	3	4	3	2	2	3	2	2	2	2	3	4	3	4	3	4	49	1	2	2	2	1	2	1	11	2
215	train	50	1	12	18	19	22	53	24	8	1.81	69	Male	>5 years	Employed	Tertiary education	Unmarried	Township	1000-2999 Yuan	Fully self funded	Posterior Lumber Interbody Fusion	Yes	3	2	2	3	4	3	2	3	2	4	2	3	3	4	4	3	3	50	1	1	2	2	2	2	2	12	2
216	train	45	1	9	12	19	29	59	25	6	1.63	56	Male	<3 years	Employed	High school	Married	Township	1000-2999 Yuan	Partially medical insurance	Transforaminal Lumbar Interbody Fusion	Yes	3	2	3	3	3	3	2	2	2	2	2	3	4	3	2	3	3	45	1	1	1	2	2	1	1	9	1
218	train	48	1	10	4	26	35	58	21	2	1.6	54	Male	<3 years	Employed	Middle school	Married	Rural	1000-2999 Yuan	Partially medical insurance	Transforaminal Lumbar Interbody Fusion	Yes	3	4	3	3	2	4	2	3	4	2	2	4	2	3	2	3	2	48	1	2	1	2	2	1	1	10	1
219	train	61	1	17	17	18	23	82	23	9	1.7	61	Female	3-5 years	Retirement	Elementary education	Married	Rural	3000-4999 Yuan	Partially medical insurance	Posterolateral fusion	Yes	3	3	4	3	4	3	4	4	3	4	4	3	4	4	4	3	4	61	3	2	3	3	2	2	2	17	3
220	train	67	1	21	4	26	24	82	20	8	1.73	63	Male	3-5 years	Retirement	Elementary education	Widowed	City	1000-2999 Yuan	Partially medical insurance	Posterior Lumber Interbody Fusion	No	4	4	4	4	4	4	4	4	4	4	4	4	4	4	4	3	4	67	3	3	3	3	3	3	3	21	1
221	train	39	1	8	17	18	30	79	26	9	1.9	76	Male	<3 years	Retirement	Elementary education	Married	Rural	1000-2999 Yuan	Partially medical insurance	Transforaminal Lumbar Interbody Fusion	Yes	3	3	3	2	2	3	1	2	2	3	2	3	2	1	2	3	2	39	1	2	1	2	1	1	0	8	2
223	train	37	1	2	9	14	36	67	25	8	1.7	61	Male	>5 years	Retirement	High school	Unmarried	City	3000-4999 Yuan	Fully medical insurance	Posterolateral fusion	Yes	3	2	3	1	2	2	2	2	2	3	1	3	2	2	2	3	2	37	1	0	0	1	0	0	0	2	1
224	train	58	1	16	17	25	31	67	26	7	1.86	73	Female	<3 years	Retirement	Elementary education	Married	City	1000-2999 Yuan	Partially medical insurance	Transforaminal Lumbar Interbody Fusion	Yes	3	4	3	3	4	3	4	3	4	3	2	3	4	4	4	3	4	58	2	2	2	2	2	3	3	16	2
225	train	39	1	7	15	21	35	76	26	5	1.56	51	Male	3-5 years	Retirement	Elementary education	Widowed	Township	1000-2999 Yuan	Fully medical insurance	Posterior Lumber Interbody Fusion	Yes	3	3	3	2	2	3	1	2	2	3	2	3	2	1	2	3	2	39	1	1	1	2	1	1	0	7	2
227	train	47	1	11	20	20	31	55	27	10	1.76	65	Female	>5 years	Employed	Tertiary education	Unmarried	Township	1000-2999 Yuan	Partially medical insurance	Transforaminal Lumbar Interbody Fusion	No	3	4	3	3	2	3	2	2	2	4	2	3	3	3	2	3	3	47	1	2	2	2	1	2	1	11	2
229	train	55	1	14	12	22	26	84	25	5	1.62	55	Male	<3 years	Unemployed	Elementary education	Widowed	City	1000-2999 Yuan	Partially medical insurance	Transforaminal Lumbar Interbody Fusion	Yes	3	4	3	3	4	3	3	4	2	4	2	3	4	4	3	3	3	55	1	2	2	2	2	3	2	14	2
230	train	51	1	13	15	10	42	40	26	7	1.72	62	Male	3-5 years	Employed	High school	Widowed	City	>5000 Yuan	Partially medical insurance	Transforaminal Lumbar Interbody Fusion	No	3	3	3	3	2	3	3	2	2	2	3	3	4	4	4	3	4	51	1	2	2	2	2	2	2	13	2
231	train	43	1	9	17	17	27	84	26	8	1.77	66	Female	3-5 years	Retirement	Elementary education	Married	Rural	1000-2999 Yuan	Partially medical insurance	Posterior Lumber Interbody Fusion	Yes	3	1	3	3	2	2	3	2	3	2	2	3	3	1	4	3	3	43	1	1	1	2	2	1	1	9	2
232	train	37	1	5	11	24	28	54	25	8	1.77	66	Male	3-5 years	Employed	High school	Divorced or separated	Township	>5000 Yuan	Partially medical insurance	Posterolateral fusion	Yes	3	2	3	1	2	2	2	2	2	3	1	3	2	2	2	3	2	37	1	0	1	1	1	1	0	5	1
233	train	45	1	9	20	22	26	55	21	9	1.74	64	Male	3-5 years	Employed	Tertiary education	Unmarried	City	<1000 Yuan	Partially medical insurance	Posterolateral fusion	Yes	3	2	3	3	3	3	2	2	2	2	2	3	4	3	2	3	3	45	1	1	1	2	2	1	1	9	3
234	train	37	1	4	10	13	21	59	24	9	1.8	68	Male	3-5 years	Employed	Elementary education	Unmarried	Township	>5000 Yuan	Partially medical insurance	Transforaminal Lumbar Interbody Fusion	No	3	2	3	1	2	2	2	2	2	3	1	3	2	2	2	3	2	37	1	0	1	1	0	1	0	4	2
237	train	62	1	17	9	22	46	73	25	7	1.65	57	Male	3-5 years	Retirement	Elementary education	Widowed	City	>5000 Yuan	Partially medical insurance	Transforaminal Lumbar Interbody Fusion	Yes	3	4	4	4	4	3	3	4	3	4	3	3	4	4	4	4	4	62	2	2	3	2	3	3	2	17	1
238	train	42	1	9	10	18	23	53	23	7	1.58	52	Male	3-5 years	Employed	Middle school	Unmarried	Rural	<1000 Yuan	Partially medical insurance	Posterior Lumber Interbody Fusion	Yes	4	2	3	3	2	2	3	3	2	2	2	3	1	2	2	3	3	42	1	1	1	2	2	1	1	9	2
239	train	51	1	13	4	22	31	47	23	6	1.72	62	Male	3-5 years	Employed	Middle school	Married	Township	3000-4999 Yuan	Partially medical insurance	Anterior Lumbar Interbody Fusion	Yes	3	3	3	3	2	3	3	2	2	2	3	3	4	4	4	3	4	51	1	2	2	2	2	2	2	13	1
242	train	37	1	6	15	23	27	60	26	8	1.58	52	Male	3-5 years	Retirement	Elementary education	Married	City	1000-2999 Yuan	Partially medical insurance	Transforaminal Lumbar Interbody Fusion	No	3	2	3	1	2	2	2	2	2	3	1	3	2	2	2	3	2	37	1	1	2	0	0	1	1	6	2
243	train	36	0	16	9	31	39	41	27	7	1.85	72	Female	<3 years	Unemployed	High school	Married	Rural	<1000 Yuan	Partially medical insurance	Posterolateral fusion	Yes	2	2	3	1	1	3	2	2	1	2	2	3	2	3	2	3	2	36	2	2	3	2	3	2	2	16	1
245	train	24	0	7	9	23	48	42	21	6	1.72	62	Female	<3 years	Employed	Middle school	Married	City	>5000 Yuan	Partially medical insurance	Posterior Lumber Interbody Fusion	No	2	1	1	1	2	2	1	2	1	2	1	1	1	1	2	1	2	24	1	1	1	2	1	1	0	7	1
246	train	24	0	8	4	16	59	55	21	6	1.56	51	Male	>5 years	Employed	Middle school	Married	Township	1000-2999 Yuan	Partially medical insurance	Transforaminal Lumbar Interbody Fusion	Yes	2	1	1	1	2	2	1	2	1	2	1	1	1	1	2	1	2	24	1	0	1	2	2	1	1	8	1
247	train	17	0	6	5	12	47	44	25	7	1.57	52	Female	<3 years	Employed	Tertiary education	Married	Rural	1000-2999 Yuan	Partially medical insurance	Posterior Lumber Interbody Fusion	Yes	1	1	1	1	1	1	1	1	1	1	1	1	1	1	1	1	1	17	1	0	1	0	2	1	1	6	1
250	train	17	0	8	3	33	64	56	26	7	1.87	73	Male	<3 years	Employed	Middle school	Divorced or separated	Rural	1000-2999 Yuan	Partially medical insurance	Posterolateral fusion	No	1	1	1	1	1	1	1	1	1	1	1	1	1	1	1	1	1	17	1	0	2	1	1	2	1	8	0
251	train	24	0	11	4	38	22	47	26	6	1.58	52	Male	<3 years	Unemployed	Elementary education	Divorced or separated	Rural	1000-2999 Yuan	Fully self funded	Anterior Lumbar Interbody Fusion	No	2	1	1	1	2	2	1	2	1	2	1	1	1	1	2	1	2	24	1	2	2	2	1	2	1	11	1
253	train	22	0	4	10	31	49	43	22	7	1.62	55	Female	3-5 years	Employed	High school	Married	Rural	1000-2999 Yuan	Partially medical insurance	Posterolateral fusion	Yes	1	1	1	1	1	2	1	1	1	2	1	2	1	2	1	1	2	22	1	0	1	1	0	1	0	4	2
254	train	34	0	8	5	30	45	47	20	9	1.77	66	Female	<3 years	Employed	Middle school	Widowed	City	>5000 Yuan	Partially medical insurance	Posterior Lumber Interbody Fusion	Yes	2	2	2	1	2	2	2	2	1	2	2	1	2	2	3	3	3	34	1	0	1	2	2	1	1	8	1
256	train	17	0	2	3	34	27	58	22	5	1.81	69	Male	<3 years	Employed	Tertiary education	Married	Township	1000-2999 Yuan	Partially medical insurance	Transforaminal Lumbar Interbody Fusion	Yes	1	1	1	1	1	1	1	1	1	1	1	1	1	1	1	1	1	17	1	0	0	0	0	1	0	2	0
258	train	27	0	5	6	28	32	38	26	3	1.59	53	Male	<3 years	Employed	Middle school	Married	City	1000-2999 Yuan	Fully self funded	Transforaminal Lumbar Interbody Fusion	No	2	2	1	1	2	2	2	1	1	2	1	2	1	1	1	3	2	27	1	0	1	1	1	1	0	5	1
259	train	22	0	6	3	30	38	40	27	8	1.7	61	Male	<3 years	Unemployed	Elementary education	Unmarried	Rural	>5000 Yuan	Partially medical insurance	Posterolateral fusion	Yes	1	1	2	1	1	2	1	2	1	2	1	1	1	1	1	1	2	22	1	0	2	1	1	1	0	6	0
261	train	36	0	14	11	35	29	48	20	5	1.87	73	Female	<3 years	Employed	Middle school	Widowed	Rural	1000-2999 Yuan	Fully medical insurance	Posterolateral fusion	Yes	2	2	3	1	1	3	2	2	1	2	2	3	2	3	2	3	2	36	1	2	2	2	2	3	2	14	1
264	train	36	0	6	6	23	52	62	24	7	1.59	53	Female	<3 years	Unemployed	High school	Married	Rural	3000-4999 Yuan	Fully self funded	Anterior Lumbar Interbody Fusion	Yes	2	2	3	1	1	3	2	2	1	2	2	3	2	3	2	3	2	36	1	1	1	2	0	1	0	6	1
265	train	28	0	7	11	34	43	46	22	5	1.83	70	Female	>5 years	Unemployed	Middle school	Widowed	Rural	1000-2999 Yuan	Fully self funded	Posterior Lumber Interbody Fusion	Yes	2	2	2	1	2	3	1	1	1	2	2	1	1	1	2	2	2	28	1	1	1	2	0	1	1	7	2
266	train	22	0	4	8	34	35	72	22	8	1.67	59	Female	3-5 years	Retirement	Elementary education	Married	City	1000-2999 Yuan	Partially medical insurance	Anterior Lumbar Interbody Fusion	Yes	2	2	1	1	1	1	2	1	1	1	1	1	1	1	2	2	1	22	1	0	1	1	0	0	1	4	1
267	train	36	0	11	9	18	40	53	23	6	1.64	56	Female	3-5 years	Unemployed	Elementary education	Married	Rural	<1000 Yuan	Partially medical insurance	Transforaminal Lumbar Interbody Fusion	No	2	2	3	1	1	3	2	2	1	2	2	3	2	3	2	3	2	36	1	1	2	2	2	2	1	11	1
268	train	36	0	13	5	27	55	43	21	4	1.87	73	Female	<3 years	Employed	Middle school	Unmarried	Rural	1000-2999 Yuan	Partially medical insurance	Transforaminal Lumbar Interbody Fusion	Yes	2	2	3	1	1	3	2	2	1	2	2	3	2	3	2	3	2	36	1	2	2	2	2	2	2	13	1
269	train	17	0	8	7	27	50	54	22	6	1.64	56	Male	>5 years	Employed	Middle school	Married	Township	1000-2999 Yuan	Partially medical insurance	Anterior Lumbar Interbody Fusion	Yes	1	1	1	1	1	1	1	1	1	1	1	1	1	1	1	1	1	17	1	0	1	1	2	2	1	8	1
270	train	19	0	7	6	28	34	46	23	6	1.69	60	Female	3-5 years	Unemployed	Elementary education	Widowed	Rural	1000-2999 Yuan	Fully self funded	Transforaminal Lumbar Interbody Fusion	Yes	1	1	1	1	1	1	2	1	1	1	1	1	1	1	1	1	2	19	1	0	1	2	1	1	1	7	1
271	train	19	0	7	7	20	26	40	21	4	1.64	56	Male	>5 years	Unemployed	High school	Married	Rural	3000-4999 Yuan	Fully self funded	Anterior Lumbar Interbody Fusion	Yes	1	1	1	1	1	1	2	1	1	1	1	2	1	1	1	1	1	19	1	1	1	2	1	1	0	7	1
273	train	36	0	14	3	22	58	50	24	4	1.89	75	Male	<3 years	Employed	Tertiary education	Widowed	City	>5000 Yuan	Partially medical insurance	Posterior Lumber Interbody Fusion	Yes	2	2	3	1	1	3	2	2	1	2	2	3	2	3	2	3	2	36	3	2	2	2	1	2	2	14	1
274	train	17	0	2	9	16	58	44	23	6	1.72	62	Female	<3 years	Employed	Tertiary education	Unmarried	City	>5000 Yuan	Partially medical insurance	Anterior Lumbar Interbody Fusion	Yes	1	1	1	1	1	1	1	1	1	1	1	1	1	1	1	1	1	17	0	0	1	0	0	1	0	2	1
275	train	36	0	15	10	32	33	42	27	5	1.7	61	Female	<3 years	Employed	High school	Unmarried	Rural	<1000 Yuan	Partially medical insurance	Posterior Lumber Interbody Fusion	Yes	2	2	3	1	1	3	2	2	1	2	2	3	2	3	2	3	2	36	3	2	2	2	2	2	2	15	2
276	train	22	0	10	20	18	52	43	27	3	1.57	52	Male	<3 years	Employed	Middle school	Married	City	>5000 Yuan	Partially medical insurance	Posterior Lumber Interbody Fusion	Yes	1	1	2	1	1	2	1	2	1	2	1	1	1	1	1	1	2	22	1	2	1	2	2	1	1	10	3
277	train	29	0	8	13	29	61	39	28	9	1.74	64	Female	<3 years	Employed	High school	Unmarried	Rural	3000-4999 Yuan	Fully self funded	Anterior Lumbar Interbody Fusion	Yes	2	2	2	1	2	2	1	2	1	2	1	2	1	1	2	3	2	29	1	1	2	2	1	1	0	8	2
278	train	31	0	10	12	18	33	43	26	7	1.59	53	Female	3-5 years	Employed	Middle school	Married	City	3000-4999 Yuan	Partially medical insurance	Posterior Lumber Interbody Fusion	Yes	2	2	2	1	2	3	2	1	1	2	2	2	1	1	2	3	2	31	1	1	2	2	1	1	2	10	2
279	train	17	0	6	5	16	26	44	24	4	1.79	67	Male	3-5 years	Employed	High school	Married	Township	<1000 Yuan	Fully self funded	Posterolateral fusion	Yes	1	1	1	1	1	1	1	1	1	1	1	1	1	1	1	1	1	17	1	1	2	0	0	1	1	6	1
280	train	36	0	8	16	36	48	45	24	3	1.83	70	Female	>5 years	Unemployed	Elementary education	Unmarried	Rural	>5000 Yuan	Partially medical insurance	Anterior Lumbar Interbody Fusion	Yes	2	2	3	1	1	3	2	2	1	2	2	3	2	3	2	3	2	36	1	0	1	1	2	2	1	8	2
282	train	29	0	9	12	31	50	65	22	8	1.6	54	Male	3-5 years	Retirement	High school	Married	City	<1000 Yuan	Fully self funded	Anterior Lumbar Interbody Fusion	No	2	2	2	1	2	2	1	2	1	2	1	2	1	1	2	3	2	29	1	1	1	2	2	1	1	9	2
284	train	36	0	11	1	23	51	42	23	3	1.67	59	Male	3-5 years	Unemployed	Elementary education	Widowed	Rural	1000-2999 Yuan	Partially medical insurance	Posterolateral fusion	Yes	2	2	3	1	1	3	2	2	1	2	2	3	2	3	2	3	2	36	1	1	2	2	2	2	1	11	0
285	train	32	0	9	9	21	34	43	26	5	1.88	74	Male	<3 years	Unemployed	High school	Unmarried	Rural	1000-2999 Yuan	Fully self funded	Anterior Lumbar Interbody Fusion	Yes	2	1	2	1	3	2	2	1	2	2	2	3	1	2	1	3	2	32	1	1	1	2	2	1	1	9	1
286	train	17	0	4	8	33	27	50	27	8	1.78	67	Male	<3 years	Unemployed	Elementary education	Married	Rural	<1000 Yuan	Fully self funded	Anterior Lumbar Interbody Fusion	No	1	1	1	1	1	1	1	1	1	1	1	1	1	1	1	1	1	17	0	0	1	1	1	1	0	4	1
287	train	31	0	7	11	19	58	58	21	6	1.7	61	Male	<3 years	Employed	Tertiary education	Married	City	<1000 Yuan	Fully self funded	Transforaminal Lumbar Interbody Fusion	Yes	2	2	3	1	2	3	2	2	1	1	2	2	1	2	1	2	2	31	1	1	1	2	1	1	0	7	1
288	train	17	0	5	7	21	65	42	24	7	1.86	73	Female	>5 years	Employed	Middle school	Married	City	3000-4999 Yuan	Partially medical insurance	Transforaminal Lumbar Interbody Fusion	Yes	1	1	1	1	1	1	1	1	1	1	1	1	1	1	1	1	1	17	1	1	1	1	0	1	0	5	1
289	train	23	0	10	7	30	58	44	21	7	1.85	72	Female	<3 years	Employed	High school	Married	Township	1000-2999 Yuan	Partially medical insurance	Anterior Lumbar Interbody Fusion	Yes	1	1	1	1	2	2	2	1	1	1	1	1	1	1	2	2	2	23	1	2	1	2	2	1	1	10	1
290	train	17	0	2	3	18	53	43	22	4	1.6	54	Male	<3 years	Employed	Tertiary education	Widowed	City	<1000 Yuan	Fully self funded	Anterior Lumbar Interbody Fusion	Yes	1	1	1	1	1	1	1	1	1	1	1	1	1	1	1	1	1	17	1	0	0	0	0	1	0	2	1
291	train	17	0	0	1	39	59	73	22	6	1.84	71	Male	<3 years	Retirement	Elementary education	Widowed	Rural	3000-4999 Yuan	Partially medical insurance	Posterolateral fusion	Yes	1	1	1	1	1	1	1	1	1	1	1	1	1	1	1	1	1	17	0	0	0	0	0	0	0	0	0
292	train	36	0	15	11	32	39	44	21	3	1.64	56	Male	>5 years	Employed	High school	Divorced or separated	Township	1000-2999 Yuan	Partially medical insurance	Anterior Lumbar Interbody Fusion	Yes	2	2	3	1	1	3	2	2	1	2	2	3	2	3	2	3	2	36	3	2	2	2	2	2	2	15	2
293	train	36	0	13	3	37	53	44	26	6	1.77	66	Male	<3 years	Employed	High school	Married	Township	1000-2999 Yuan	Partially medical insurance	Posterolateral fusion	Yes	2	2	3	1	1	3	2	2	1	2	2	3	2	3	2	3	2	36	1	2	2	2	2	2	2	13	0
294	train	21	0	0	3	29	38	40	26	4	1.72	62	Male	<3 years	Employed	Tertiary education	Unmarried	Rural	3000-4999 Yuan	Fully self funded	Transforaminal Lumbar Interbody Fusion	Yes	1	2	1	1	1	1	1	1	1	2	1	2	1	1	1	2	1	21	0	0	0	0	0	0	0	0	1
295	train	28	0	8	14	37	43	60	25	3	1.62	55	Female	3-5 years	Retirement	Middle school	Unmarried	City	>5000 Yuan	Partially medical insurance	Posterolateral fusion	Yes	2	2	2	1	2	3	1	1	1	2	2	1	1	1	2	2	2	28	1	1	2	2	1	1	0	8	2
299	train	32	0	6	3	32	59	57	26	4	1.56	51	Male	<3 years	Employed	High school	Married	Rural	<1000 Yuan	Partially medical insurance	Posterolateral fusion	Yes	1	2	3	1	2	2	2	2	2	2	1	2	1	1	2	3	3	32	1	1	1	2	1	0	0	6	0
300	train	21	0	3	10	20	47	43	24	3	1.6	54	Male	<3 years	Unemployed	Elementary education	Unmarried	Rural	1000-2999 Yuan	Fully self funded	Anterior Lumbar Interbody Fusion	No	1	1	1	1	1	2	1	1	1	2	2	1	1	1	1	1	2	21	1	0	0	1	1	0	0	3	2
301	train	23	0	11	5	34	45	56	20	5	1.81	69	Male	3-5 years	Employed	Middle school	Married	Rural	3000-4999 Yuan	Partially medical insurance	Posterior Lumber Interbody Fusion	No	1	2	1	1	2	2	2	1	1	1	1	2	1	1	1	1	2	23	1	2	2	2	1	2	1	11	1
303	train	29	0	9	9	29	42	54	24	4	1.59	53	Female	3-5 years	Employed	Tertiary education	Married	City	3000-4999 Yuan	Partially medical insurance	Posterior Lumber Interbody Fusion	Yes	2	2	2	1	2	2	1	2	1	2	1	2	1	1	2	3	2	29	1	1	1	2	2	1	1	9	1
304	train	17	0	4	15	38	25	40	22	5	1.73	63	Female	<3 years	Employed	Tertiary education	Married	City	3000-4999 Yuan	Partially medical insurance	Posterolateral fusion	No	1	1	1	1	1	1	1	1	1	1	1	1	1	1	1	1	1	17	1	0	1	0	1	1	0	4	2
305	train	17	0	3	10	31	29	40	27	5	1.64	56	Female	3-5 years	Employed	Tertiary education	Married	Township	>5000 Yuan	Partially medical insurance	Posterolateral fusion	Yes	1	1	1	1	1	1	1	1	1	1	1	1	1	1	1	1	1	17	1	0	1	0	0	1	0	3	2
306	train	28	0	8	9	28	45	39	23	6	1.6	54	Female	<3 years	Employed	Tertiary education	Widowed	Township	1000-2999 Yuan	Partially medical insurance	Anterior Lumbar Interbody Fusion	Yes	2	2	2	1	2	3	1	1	1	2	2	1	1	1	2	2	2	28	1	0	1	2	2	1	1	8	1
307	train	21	0	8	7	18	41	59	22	10	1.62	55	Male	>5 years	Unemployed	Middle school	Married	Rural	>5000 Yuan	Partially medical insurance	Posterolateral fusion	Yes	2	1	1	1	1	1	1	1	1	1	2	1	1	1	2	2	1	21	1	0	1	1	2	2	1	8	1
308	train	36	0	12	10	25	61	40	21	4	1.59	53	Female	3-5 years	Unemployed	High school	Married	Rural	3000-4999 Yuan	Partially medical insurance	Posterolateral fusion	Yes	2	2	3	1	1	3	2	2	1	2	2	3	2	3	2	3	2	36	1	2	2	2	2	2	1	12	2
309	train	34	0	12	12	18	61	45	23	7	1.68	59	Male	<3 years	Employed	Tertiary education	Married	City	3000-4999 Yuan	Partially medical insurance	Anterior Lumbar Interbody Fusion	Yes	2	2	2	1	2	2	2	2	1	2	2	1	2	2	3	3	3	34	1	2	2	2	2	2	1	12	1
310	train	23	0	9	6	36	62	39	22	4	1.71	61	Female	3-5 years	Unemployed	High school	Married	Rural	3000-4999 Yuan	Partially medical insurance	Posterolateral fusion	No	1	2	1	1	2	2	2	1	1	1	1	2	1	1	1	1	2	23	1	1	1	2	2	1	1	9	1
311	train	17	0	7	5	30	45	43	26	3	1.87	73	Male	<3 years	Employed	Middle school	Married	Rural	<1000 Yuan	Partially medical insurance	Posterior Lumber Interbody Fusion	No	1	1	1	1	1	1	1	1	1	1	1	1	1	1	1	1	1	17	1	1	1	2	0	1	1	7	1
312	train	36	0	15	3	23	47	40	26	8	1.76	65	Female	<3 years	Employed	Tertiary education	Unmarried	Township	1000-2999 Yuan	Partially medical insurance	Posterolateral fusion	Yes	2	2	3	1	1	3	2	2	1	2	2	3	2	3	2	3	2	36	3	2	2	2	2	2	2	15	0
314	train	34	0	9	14	22	28	51	22	5	1.75	64	Female	3-5 years	Employed	Tertiary education	Married	City	1000-2999 Yuan	Fully self funded	Anterior Lumbar Interbody Fusion	Yes	2	2	2	1	2	2	2	2	1	2	2	1	2	2	3	3	3	34	1	1	1	2	2	1	1	9	2
315	train	19	0	4	6	27	42	59	22	4	1.58	52	Male	>5 years	Employed	Tertiary education	Unmarried	City	>5000 Yuan	Fully self funded	Anterior Lumbar Interbody Fusion	Yes	1	1	1	1	1	1	2	1	1	1	1	1	1	1	1	1	2	19	1	0	1	1	0	1	0	4	1
316	train	17	0	1	13	39	60	45	22	9	1.57	52	Female	<3 years	Unemployed	Elementary education	Married	City	<1000 Yuan	Partially medical insurance	Anterior Lumbar Interbody Fusion	Yes	1	1	1	1	1	1	1	1	1	1	1	1	1	1	1	1	1	17	0	0	0	1	0	0	0	1	2
317	train	35	0	10	2	34	47	51	21	6	1.89	75	Female	3-5 years	Employed	Middle school	Married	Rural	1000-2999 Yuan	Partially medical insurance	Posterolateral fusion	No	2	2	3	1	2	2	2	1	2	2	2	3	1	2	2	3	3	35	1	2	1	2	2	1	1	10	1
318	train	19	0	2	6	19	35	39	23	5	1.78	67	Male	<3 years	Employed	Tertiary education	Married	Township	<1000 Yuan	Partially medical insurance	Transforaminal Lumbar Interbody Fusion	Yes	1	2	1	1	1	1	1	1	1	1	1	1	1	1	1	1	2	19	1	0	0	1	0	0	0	2	1
319	train	35	0	9	20	21	49	51	24	4	1.85	72	Male	>5 years	Employed	Tertiary education	Married	Township	1000-2999 Yuan	Fully medical insurance	Anterior Lumbar Interbody Fusion	Yes	3	3	3	2	2	2	2	2	1	2	1	3	2	2	2	1	2	35	1	1	1	2	2	1	1	9	3
320	train	33	0	6	11	18	47	55	23	3	1.75	64	Male	<3 years	Employed	Tertiary education	Married	Rural	1000-2999 Yuan	Partially medical insurance	Transforaminal Lumbar Interbody Fusion	Yes	2	2	3	2	2	3	1	2	2	2	1	2	1	3	2	1	2	33	1	1	0	0	1	2	1	6	1
322	train	32	0	11	3	24	53	40	22	10	1.69	60	Male	3-5 years	Employed	High school	Married	Rural	1000-2999 Yuan	Partially medical insurance	Anterior Lumbar Interbody Fusion	Yes	2	1	2	1	3	2	2	1	2	2	2	3	1	2	1	3	2	32	1	2	2	2	2	1	1	11	0
324	train	26	0	3	7	18	52	54	23	6	1.69	60	Female	3-5 years	Unemployed	Elementary education	Married	Rural	1000-2999 Yuan	Partially medical insurance	Transforaminal Lumbar Interbody Fusion	Yes	2	2	2	1	1	2	1	2	1	2	2	2	1	1	1	1	2	26	1	0	1	0	0	1	0	3	1
327	train	31	0	6	4	30	56	59	21	4	1.9	76	Male	3-5 years	Employed	Middle school	Divorced or separated	City	1000-2999 Yuan	Partially medical insurance	Anterior Lumbar Interbody Fusion	Yes	2	2	3	1	2	3	2	2	1	1	2	2	1	2	1	2	2	31	1	0	1	1	0	2	1	6	0
328	train	36	0	7	6	23	60	49	25	7	1.72	62	Male	3-5 years	Employed	High school	Married	Township	1000-2999 Yuan	Fully self funded	Posterior Lumber Interbody Fusion	No	2	2	3	1	1	3	2	2	1	2	2	3	2	3	2	3	2	36	1	1	1	2	1	1	0	7	1
329	train	36	0	10	7	27	47	42	21	4	1.85	72	Male	>5 years	Employed	Elementary education	Married	City	<1000 Yuan	Fully medical insurance	Posterolateral fusion	No	2	2	3	1	1	3	2	2	1	2	2	3	2	3	2	3	2	36	1	1	2	2	1	1	2	10	1
330	train	17	0	2	12	22	33	63	24	5	1.59	53	Male	3-5 years	Unemployed	High school	Married	Rural	3000-4999 Yuan	Fully medical insurance	Posterior Lumber Interbody Fusion	Yes	1	1	1	1	1	1	1	1	1	1	1	1	1	1	1	1	1	17	1	0	1	0	0	0	0	2	2
332	train	21	0	12	2	21	64	40	20	3	1.6	54	Male	3-5 years	Employed	High school	Divorced or separated	Rural	>5000 Yuan	Fully medical insurance	Posterolateral fusion	No	1	1	1	1	1	2	1	1	1	2	2	1	1	1	1	1	2	21	1	2	2	2	2	2	1	12	0
333	train	25	0	5	7	18	44	59	20	3	1.78	67	Male	<3 years	Employed	Middle school	Married	Rural	1000-2999 Yuan	Fully medical insurance	Anterior Lumbar Interbody Fusion	Yes	2	1	1	1	2	2	1	1	1	2	1	2	1	1	2	1	3	25	1	0	1	1	1	1	0	5	1
334	train	36	0	10	8	33	54	47	26	6	1.9	76	Male	>5 years	Employed	Tertiary education	Married	City	1000-2999 Yuan	Partially medical insurance	Posterolateral fusion	Yes	2	2	3	1	1	3	2	2	1	2	2	3	2	3	2	3	2	36	1	2	1	2	2	1	1	10	1
335	train	36	0	17	7	26	57	46	25	5	1.58	52	Female	3-5 years	Unemployed	Elementary education	Married	Rural	1000-2999 Yuan	Fully self funded	Transforaminal Lumbar Interbody Fusion	No	2	2	3	1	1	3	2	2	1	2	2	3	2	3	2	3	2	36	2	2	3	2	2	3	3	17	1
336	train	19	0	7	5	24	41	59	20	5	1.81	69	Female	>5 years	Employed	Tertiary education	Married	Rural	<1000 Yuan	Partially medical insurance	Anterior Lumbar Interbody Fusion	No	2	1	1	1	1	2	1	1	1	1	1	1	1	1	1	1	1	19	1	0	1	2	1	1	1	7	1
338	train	21	0	15	11	29	57	40	26	7	1.62	55	Male	3-5 years	Employed	Tertiary education	Married	Township	1000-2999 Yuan	Partially medical insurance	Transforaminal Lumbar Interbody Fusion	Yes	1	2	1	1	1	1	1	1	1	2	1	2	1	1	1	2	1	21	3	2	2	2	2	2	2	15	1
339	train	33	0	6	17	21	42	41	23	4	1.85	72	Male	>5 years	Employed	High school	Unmarried	Rural	>5000 Yuan	Partially medical insurance	Anterior Lumbar Interbody Fusion	Yes	2	2	3	2	2	3	1	2	2	2	1	2	1	3	2	1	2	33	1	1	1	2	0	1	0	6	3
340	train	21	0	6	11	25	48	44	26	5	1.56	51	Male	3-5 years	Employed	Tertiary education	Widowed	City	>5000 Yuan	Partially medical insurance	Posterolateral fusion	Yes	1	2	1	1	2	1	1	2	1	2	1	1	1	1	1	1	1	21	1	0	1	2	0	1	1	6	2
342	train	30	0	6	6	22	50	38	27	4	1.75	64	Male	<3 years	Employed	High school	Married	Rural	3000-4999 Yuan	Partially medical insurance	Transforaminal Lumbar Interbody Fusion	Yes	2	1	3	1	2	2	1	1	1	2	2	3	1	1	2	3	2	30	1	1	2	0	0	1	1	6	1
344	train	36	0	13	4	30	48	47	22	6	1.86	73	Female	<3 years	Employed	Tertiary education	Unmarried	City	>5000 Yuan	Partially medical insurance	Anterior Lumbar Interbody Fusion	No	2	2	3	1	1	3	2	2	1	2	2	3	2	3	2	3	2	36	1	2	2	2	2	2	2	13	1
345	train	18	0	4	7	23	31	68	28	5	1.56	51	Male	<3 years	Unemployed	High school	Unmarried	Rural	<1000 Yuan	Partially medical insurance	Transforaminal Lumbar Interbody Fusion	Yes	1	1	2	1	1	1	1	1	1	1	1	1	1	1	1	1	1	18	1	0	1	1	0	1	0	4	1
346	train	24	0	7	3	29	55	47	28	3	1.82	70	Male	3-5 years	Employed	Middle school	Married	Rural	<1000 Yuan	Partially medical insurance	Anterior Lumbar Interbody Fusion	Yes	2	1	1	1	2	2	1	2	1	2	1	1	1	1	2	1	2	24	1	1	1	2	0	1	1	7	0
347	train	36	0	12	19	31	37	50	21	8	1.77	66	Female	3-5 years	Employed	Tertiary education	Married	Rural	<1000 Yuan	Partially medical insurance	Posterolateral fusion	No	2	2	3	1	1	3	2	2	1	2	2	3	2	3	2	3	2	36	1	2	2	2	2	2	1	12	3
351	train	32	0	13	1	23	54	43	23	7	1.63	56	Female	<3 years	Employed	Middle school	Widowed	City	<1000 Yuan	Partially medical insurance	Posterior Lumber Interbody Fusion	Yes	1	2	3	1	2	2	2	2	2	2	1	2	1	1	2	3	3	32	1	2	2	2	2	2	2	13	0
352	train	19	0	8	3	40	48	43	27	3	1.66	58	Male	<3 years	Employed	Middle school	Married	Rural	1000-2999 Yuan	Partially medical insurance	Anterior Lumbar Interbody Fusion	Yes	2	1	2	1	1	1	1	1	1	1	1	1	1	1	1	1	1	19	1	0	2	1	1	2	1	8	1
354	train	36	0	8	10	29	53	60	26	4	1.62	55	Female	3-5 years	Unemployed	Elementary education	Married	Rural	3000-4999 Yuan	Partially medical insurance	Posterolateral fusion	No	2	2	3	1	1	3	2	2	1	2	2	3	2	3	2	3	2	36	1	0	1	2	2	1	1	8	2
357	train	17	0	2	11	20	26	55	25	3	1.69	60	Male	<3 years	Employed	Middle school	Married	Township	1000-2999 Yuan	Partially medical insurance	Posterolateral fusion	Yes	1	1	1	1	1	1	1	1	1	1	1	1	1	1	1	1	1	17	0	0	0	0	1	1	0	2	2
358	train	31	0	9	5	20	45	59	26	5	1.6	54	Male	>5 years	Employed	Tertiary education	Unmarried	City	>5000 Yuan	Partially medical insurance	Posterolateral fusion	Yes	2	2	3	1	2	3	2	2	1	1	2	2	1	2	1	2	2	31	1	1	1	2	2	1	1	9	1
360	train	26	0	4	15	25	52	52	21	6	1.87	73	Female	<3 years	Employed	Elementary education	Divorced or separated	Rural	3000-4999 Yuan	Partially medical insurance	Transforaminal Lumbar Interbody Fusion	Yes	2	2	2	1	1	2	1	2	1	2	2	2	1	1	1	1	2	26	1	0	1	0	1	1	0	4	2
361	train	21	0	7	10	27	58	46	23	5	1.81	69	Male	3-5 years	Employed	Middle school	Married	Rural	1000-2999 Yuan	Partially medical insurance	Posterior Lumber Interbody Fusion	No	2	1	2	1	1	1	1	1	1	1	1	1	1	1	1	2	2	21	1	1	1	2	1	1	0	7	2
362	train	32	0	10	6	35	47	40	22	4	1.57	52	Male	3-5 years	Employed	High school	Married	City	<1000 Yuan	Partially medical insurance	Transforaminal Lumbar Interbody Fusion	Yes	2	1	2	1	3	2	2	1	2	2	2	3	1	2	1	3	2	32	1	2	1	2	2	1	1	10	1
363	train	36	0	8	7	20	57	57	20	6	1.75	64	Male	<3 years	Employed	Middle school	Unmarried	City	3000-4999 Yuan	Partially medical insurance	Posterior Lumber Interbody Fusion	No	2	2	3	1	1	3	2	2	1	2	2	3	2	3	2	3	2	36	1	0	1	1	2	2	1	8	1
366	train	25	0	7	2	31	38	50	24	4	1.68	59	Female	<3 years	Employed	Middle school	Unmarried	City	>5000 Yuan	Fully self funded	Posterolateral fusion	Yes	3	2	2	1	1	2	2	1	1	2	1	1	1	1	1	1	2	25	1	1	1	2	1	1	0	7	0
367	train	36	0	14	6	18	55	53	26	6	1.83	70	Female	<3 years	Employed	High school	Married	Township	1000-2999 Yuan	Partially medical insurance	Posterolateral fusion	Yes	2	2	3	1	1	3	2	2	1	2	2	3	2	3	2	3	2	36	2	2	3	2	2	2	1	14	1
369	train	36	0	6	7	29	63	39	24	4	1.69	60	Male	3-5 years	Employed	High school	Unmarried	Rural	1000-2999 Yuan	Fully medical insurance	Anterior Lumbar Interbody Fusion	Yes	2	2	3	1	1	3	2	2	1	2	2	3	2	3	2	3	2	36	1	2	1	0	1	1	0	6	1
370	train	17	0	7	6	39	65	46	26	5	1.7	61	Male	<3 years	Employed	Middle school	Widowed	Rural	<1000 Yuan	Partially medical insurance	Anterior Lumbar Interbody Fusion	Yes	1	1	1	1	1	1	1	1	1	1	1	1	1	1	1	1	1	17	1	1	1	2	1	1	0	7	1
372	train	36	0	12	15	33	52	43	21	7	1.7	61	Female	>5 years	Employed	Middle school	Married	City	1000-2999 Yuan	Partially medical insurance	Posterolateral fusion	Yes	2	2	3	1	1	3	2	2	1	2	2	3	2	3	2	3	2	36	1	2	2	2	2	2	1	12	2
374	train	26	0	11	14	26	24	40	23	4	1.77	66	Female	<3 years	Unemployed	Elementary education	Married	Rural	>5000 Yuan	Partially medical insurance	Transforaminal Lumbar Interbody Fusion	Yes	2	2	2	1	1	2	1	2	1	2	2	2	1	1	1	1	2	26	1	2	2	2	1	2	1	11	2
375	train	36	0	15	7	11	52	40	22	5	1.88	74	Female	>5 years	Employed	Tertiary education	Married	Township	3000-4999 Yuan	Partially medical insurance	Anterior Lumbar Interbody Fusion	No	2	2	3	1	1	3	2	2	1	2	2	3	2	3	2	3	2	36	3	2	2	2	2	2	2	15	1
376	train	36	0	15	3	32	60	40	23	5	1.86	73	Male	3-5 years	Employed	Tertiary education	Married	City	<1000 Yuan	Partially medical insurance	Transforaminal Lumbar Interbody Fusion	Yes	2	2	3	1	1	3	2	2	1	2	2	3	2	3	2	3	2	36	2	2	3	2	2	2	2	15	0
377	train	17	0	6	7	30	62	42	23	8	1.67	59	Male	>5 years	Employed	Tertiary education	Married	City	>5000 Yuan	Partially medical insurance	Anterior Lumbar Interbody Fusion	Yes	1	1	1	1	1	1	1	1	1	1	1	1	1	1	1	1	1	17	1	0	2	1	1	1	0	6	1
378	train	34	0	12	6	31	49	39	22	6	1.71	61	Male	<3 years	Unemployed	High school	Divorced or separated	Rural	3000-4999 Yuan	Partially medical insurance	Transforaminal Lumbar Interbody Fusion	Yes	2	2	2	1	2	2	2	2	1	2	2	1	2	2	3	3	3	34	1	2	2	2	2	2	1	12	1
379	train	36	0	15	11	21	54	60	23	5	1.8	68	Male	3-5 years	Unemployed	Elementary education	Married	City	1000-2999 Yuan	Partially medical insurance	Transforaminal Lumbar Interbody Fusion	Yes	2	2	3	1	1	3	2	2	1	2	2	3	2	3	2	3	2	36	2	2	3	2	2	2	2	15	1
381	train	36	0	11	4	28	49	43	22	4	1.74	64	Male	<3 years	Unemployed	High school	Married	Rural	1000-2999 Yuan	Fully medical insurance	Transforaminal Lumbar Interbody Fusion	Yes	2	2	3	1	1	3	2	2	1	2	2	3	2	3	2	3	2	36	1	1	2	2	2	2	1	11	1
382	train	36	0	10	14	27	54	41	21	4	1.81	69	Male	>5 years	Employed	Middle school	Unmarried	Township	<1000 Yuan	Partially medical insurance	Anterior Lumbar Interbody Fusion	No	2	2	3	1	1	3	2	2	1	2	2	3	2	3	2	3	2	36	1	2	1	2	2	1	1	10	2
383	train	36	0	9	8	35	31	61	20	7	1.74	64	Male	>5 years	Unemployed	Elementary education	Married	Rural	1000-2999 Yuan	Fully self funded	Posterolateral fusion	No	2	2	3	1	1	3	2	2	1	2	2	3	2	3	2	3	2	36	1	1	1	2	2	1	1	9	1
384	train	22	0	4	4	31	55	46	22	6	1.89	75	Female	<3 years	Employed	Tertiary education	Widowed	City	>5000 Yuan	Partially medical insurance	Transforaminal Lumbar Interbody Fusion	Yes	2	2	1	1	1	1	2	1	1	1	1	1	1	1	2	2	1	22	1	0	1	1	0	1	0	4	0
385	train	34	0	7	8	25	51	51	26	5	1.76	65	Female	3-5 years	Employed	Tertiary education	Married	Township	1000-2999 Yuan	Partially medical insurance	Transforaminal Lumbar Interbody Fusion	Yes	2	2	2	1	2	2	2	2	1	2	2	1	2	2	3	3	3	34	1	1	1	2	1	1	0	7	1
386	train	32	0	6	1	25	59	59	21	6	1.9	76	Female	>5 years	Employed	Tertiary education	Unmarried	City	1000-2999 Yuan	Fully medical insurance	Anterior Lumbar Interbody Fusion	Yes	1	2	3	1	2	2	2	2	2	2	1	2	1	1	2	3	3	32	1	2	1	0	1	1	0	6	0
388	train	21	0	11	10	21	60	42	22	5	1.88	74	Female	<3 years	Employed	Tertiary education	Married	Rural	3000-4999 Yuan	Partially medical insurance	Posterior Lumber Interbody Fusion	No	2	1	2	1	1	1	1	1	1	1	1	1	1	1	1	2	2	21	1	2	2	2	2	1	1	11	2
389	train	36	0	10	6	30	47	49	23	6	1.65	57	Female	<3 years	Employed	Middle school	Married	Rural	>5000 Yuan	Partially medical insurance	Posterior Lumber Interbody Fusion	Yes	2	2	3	1	1	3	2	2	1	2	2	3	2	3	2	3	2	36	1	1	2	2	1	1	2	10	1
391	train	36	0	19	7	25	45	38	22	7	1.58	52	Male	<3 years	Employed	Middle school	Married	Rural	1000-2999 Yuan	Partially medical insurance	Transforaminal Lumbar Interbody Fusion	Yes	2	2	3	1	1	3	2	2	1	2	2	3	2	3	2	3	2	36	3	2	3	3	3	2	3	19	1
392	train	36	0	12	8	30	53	46	20	4	1.57	52	Female	>5 years	Employed	Tertiary education	Married	Township	>5000 Yuan	Partially medical insurance	Transforaminal Lumbar Interbody Fusion	Yes	2	2	3	1	1	3	2	2	1	2	2	3	2	3	2	3	2	36	1	2	2	2	2	2	1	12	1
394	train	30	0	5	4	19	63	65	22	6	1.57	52	Female	3-5 years	Retirement	Elementary education	Married	Township	1000-2999 Yuan	Fully medical insurance	Posterolateral fusion	No	1	2	3	1	2	1	3	1	2	2	1	2	1	1	2	3	2	30	1	1	1	1	0	1	0	5	0
395	train	31	0	10	1	29	52	55	24	6	1.67	59	Male	3-5 years	Employed	Middle school	Widowed	Rural	1000-2999 Yuan	Partially medical insurance	Posterior Lumber Interbody Fusion	Yes	2	2	2	1	2	3	2	1	1	2	2	2	1	1	2	3	2	31	1	1	2	2	1	1	2	10	0
396	train	36	0	11	7	34	54	42	22	5	1.8	68	Female	3-5 years	Employed	Tertiary education	Married	Rural	1000-2999 Yuan	Fully self funded	Anterior Lumbar Interbody Fusion	Yes	2	2	3	1	1	3	2	2	1	2	2	3	2	3	2	3	2	36	1	2	2	2	1	2	1	11	1
397	train	19	0	8	11	23	53	65	27	4	1.89	75	Male	<3 years	Retirement	High school	Married	City	3000-4999 Yuan	Partially medical insurance	Anterior Lumbar Interbody Fusion	Yes	1	1	1	1	1	1	2	1	1	1	1	1	1	1	1	1	2	19	1	0	2	2	1	1	1	8	1
398	train	17	0	9	6	18	52	45	26	7	1.65	57	Female	3-5 years	Employed	High school	Unmarried	City	<1000 Yuan	Partially medical insurance	Posterior Lumber Interbody Fusion	No	1	1	1	1	1	1	1	1	1	1	1	1	1	1	1	1	1	17	1	1	1	2	2	1	1	9	1
400	train	36	0	9	4	28	42	51	27	5	1.73	63	Female	3-5 years	Unemployed	Elementary education	Married	Rural	1000-2999 Yuan	Partially medical insurance	Anterior Lumbar Interbody Fusion	No	2	2	3	1	1	3	2	2	1	2	2	3	2	3	2	3	2	36	1	1	1	2	2	1	1	9	0
401	train	26	0	9	9	18	62	48	20	2	1.65	57	Male	3-5 years	Employed	Middle school	Married	City	3000-4999 Yuan	Partially medical insurance	Anterior Lumbar Interbody Fusion	Yes	2	2	2	1	1	2	1	2	1	2	2	2	1	1	1	1	2	26	1	1	1	2	2	1	1	9	1
3	test	60	1	16	18	28	23	83	27	5	1.57	52	Male	3-5 years	Retirement	Elementary education	Widowed	Rural	<1000 Yuan	Fully medical insurance	Transforaminal Lumbar Interbody Fusion	Yes	3	4	3	3	4	4	4	3	3	4	3	3	4	3	4	4	4	60	3	2	3	2	2	2	2	16	2
6	test	37	1	2	7	21	40	72	24	3	1.57	52	Male	3-5 years	Retirement	Elementary education	Married	Rural	<1000 Yuan	Partially medical insurance	Transforaminal Lumbar Interbody Fusion	Yes	3	2	3	1	2	2	2	2	2	3	1	3	2	2	2	3	2	37	1	0	0	0	0	1	0	2	1
16	test	44	1	10	13	19	37	83	22	6	1.61	54	Male	<3 years	Retirement	Elementary education	Married	Rural	1000-2999 Yuan	Fully medical insurance	Transforaminal Lumbar Interbody Fusion	Yes	1	3	3	3	4	3	2	2	3	2	1	3	2	3	3	3	3	44	1	2	1	2	2	1	1	10	2
23	test	62	1	17	17	16	28	85	21	7	1.87	73	Female	3-5 years	Retirement	Elementary education	Widowed	Rural	<1000 Yuan	Partially medical insurance	Posterolateral fusion	No	3	4	4	3	4	4	4	3	4	4	3	3	4	4	4	3	4	62	3	2	3	2	2	2	3	17	3
30	test	60	1	16	18	16	23	86	23	9	1.82	70	Female	3-5 years	Retirement	Elementary education	Married	Township	3000-4999 Yuan	Partially medical insurance	Transforaminal Lumbar Interbody Fusion	Yes	3	4	3	3	4	4	4	3	3	4	3	3	4	3	4	4	4	60	3	2	3	2	2	2	2	16	2
34	test	61	1	17	19	27	21	67	25	5	1.87	73	Female	>5 years	Retirement	Elementary education	Married	Rural	1000-2999 Yuan	Fully self funded	Anterior Lumbar Interbody Fusion	Yes	3	3	4	3	4	3	4	4	3	4	4	3	4	4	4	3	4	61	2	2	3	2	3	3	2	17	3
36	test	48	1	11	12	17	31	68	27	6	1.82	70	Male	3-5 years	Retirement	Elementary education	Married	City	<1000 Yuan	Partially medical insurance	Transforaminal Lumbar Interbody Fusion	Yes	3	4	3	3	2	4	2	3	4	2	2	4	2	3	2	3	2	48	1	2	2	2	1	2	1	11	2
46	test	46	1	11	16	15	49	68	21	6	1.85	72	Male	>5 years	Unemployed	Elementary education	Unmarried	Rural	1000-2999 Yuan	Partially medical insurance	Posterior Lumber Interbody Fusion	Yes	3	2	3	3	3	3	3	2	1	4	2	3	3	3	2	3	3	46	1	2	2	2	1	2	1	11	2
47	test	46	1	10	14	11	29	86	27	4	1.6	54	Male	<3 years	Unemployed	Elementary education	Married	City	>5000 Yuan	Partially medical insurance	Posterolateral fusion	Yes	3	2	3	3	3	3	3	2	1	4	2	3	3	3	2	3	3	46	1	1	2	2	1	1	2	10	2
48	test	40	1	6	17	18	31	61	23	9	1.67	59	Male	3-5 years	Unemployed	Elementary education	Married	Rural	3000-4999 Yuan	Partially medical insurance	Transforaminal Lumbar Interbody Fusion	Yes	3	2	4	1	2	2	3	2	1	2	3	2	2	2	2	3	4	40	1	1	0	0	1	2	1	6	2
49	test	68	1	20	19	33	31	77	23	9	1.74	64	Male	3-5 years	Retirement	Elementary education	Married	City	>5000 Yuan	Partially medical insurance	Posterolateral fusion	No	4	4	4	4	4	4	4	4	4	4	4	4	4	4	4	4	4	68	3	3	3	2	3	3	3	20	3
55	test	53	1	14	19	19	25	80	26	6	1.82	70	Male	<3 years	Retirement	Elementary education	Married	City	1000-2999 Yuan	Partially medical insurance	Posterolateral fusion	Yes	3	4	3	3	3	4	3	2	3	2	2	3	4	4	4	3	3	53	1	2	2	2	2	3	2	14	3
59	test	52	1	14	13	23	43	83	22	9	1.88	74	Female	3-5 years	Retirement	Elementary education	Widowed	Rural	1000-2999 Yuan	Partially medical insurance	Anterior Lumbar Interbody Fusion	Yes	3	4	3	3	2	4	3	2	4	3	2	3	4	3	2	3	4	52	1	2	3	2	2	2	2	14	2
66	test	40	1	6	19	15	28	77	23	7	1.7	61	Male	3-5 years	Retirement	Elementary education	Unmarried	City	1000-2999 Yuan	Fully self funded	Posterior Lumber Interbody Fusion	Yes	3	3	3	1	2	2	3	3	1	1	3	3	2	3	1	3	3	40	1	1	2	1	0	1	0	6	3
72	test	49	1	12	13	26	29	75	27	2	1.66	58	Female	3-5 years	Retirement	Elementary education	Married	Rural	>5000 Yuan	Partially medical insurance	Anterior Lumbar Interbody Fusion	No	2	2	4	4	4	3	4	2	2	2	2	3	3	3	3	3	3	49	1	2	2	2	2	2	1	12	2
73	test	45	1	9	15	26	44	63	27	7	1.78	67	Male	3-5 years	Retirement	Middle school	Married	Township	>5000 Yuan	Partially medical insurance	Posterolateral fusion	No	3	2	3	3	3	3	2	2	2	2	2	3	4	3	2	3	3	45	1	1	1	2	2	1	1	9	2
85	test	48	1	10	11	13	27	78	28	6	1.71	61	Male	<3 years	Retirement	Elementary education	Widowed	City	<1000 Yuan	Partially medical insurance	Posterior Lumber Interbody Fusion	Yes	3	4	3	3	2	4	2	3	4	2	2	4	2	3	2	3	2	48	1	2	1	2	2	1	1	10	1
86	test	62	1	19	6	13	38	59	25	6	1.81	69	Male	>5 years	Employed	Elementary education	Married	City	1000-2999 Yuan	Fully medical insurance	Anterior Lumbar Interbody Fusion	Yes	4	4	4	3	4	4	3	4	4	4	4	3	4	3	3	4	3	62	3	3	3	2	2	3	3	19	1
87	test	50	1	12	16	30	31	68	21	6	1.77	66	Female	<3 years	Retirement	Tertiary education	Widowed	City	<1000 Yuan	Partially medical insurance	Transforaminal Lumbar Interbody Fusion	Yes	3	4	3	3	2	4	3	2	2	3	2	3	4	3	2	3	4	50	1	2	2	2	2	2	1	12	3
100	test	62	1	17	12	16	41	68	27	6	1.84	71	Male	<3 years	Retirement	High school	Widowed	Rural	1000-2999 Yuan	Partially medical insurance	Anterior Lumbar Interbody Fusion	Yes	3	4	4	4	4	3	3	4	3	4	3	3	4	4	4	4	4	62	3	2	3	2	3	2	2	17	2
101	test	57	1	15	6	19	32	77	25	10	1.65	57	Female	<3 years	Retirement	Elementary education	Married	Township	>5000 Yuan	Partially medical insurance	Transforaminal Lumbar Interbody Fusion	Yes	3	4	3	3	4	4	4	3	3	3	3	3	4	4	4	3	2	57	3	2	2	2	2	2	2	15	1
102	test	53	1	14	11	24	23	43	24	6	1.9	76	Female	>5 years	Employed	High school	Married	Township	>5000 Yuan	Partially medical insurance	Posterior Lumber Interbody Fusion	Yes	3	4	3	3	2	4	3	2	4	3	3	3	4	4	2	3	3	53	1	2	3	2	2	2	2	14	2
104	test	62	1	17	13	19	27	83	23	3	1.82	70	Male	<3 years	Retirement	Elementary education	Married	City	3000-4999 Yuan	Partially medical insurance	Anterior Lumbar Interbody Fusion	No	4	4	4	3	4	4	3	4	4	4	4	3	4	3	3	4	3	62	3	2	3	2	2	3	2	17	2
109	test	52	1	11	21	33	27	57	24	6	1.58	52	Female	>5 years	Employed	High school	Married	City	1000-2999 Yuan	Partially medical insurance	Posterior Lumber Interbody Fusion	Yes	3	4	3	3	2	4	3	2	4	3	2	3	4	3	2	3	4	52	1	2	2	2	2	1	1	11	3
111	test	41	1	8	16	18	38	70	25	4	1.73	63	Male	>5 years	Unemployed	Elementary education	Married	Rural	1000-2999 Yuan	Fully self funded	Anterior Lumbar Interbody Fusion	Yes	3	4	3	3	2	2	2	1	2	3	2	3	1	2	3	3	2	41	1	0	2	1	1	2	1	8	2
114	test	37	1	5	9	18	46	54	25	9	1.57	52	Male	>5 years	Employed	High school	Divorced or separated	City	<1000 Yuan	Partially medical insurance	Transforaminal Lumbar Interbody Fusion	Yes	3	2	3	1	2	2	2	2	2	3	1	3	2	2	2	3	2	37	1	1	1	1	0	1	0	5	1
116	test	53	1	13	15	19	34	55	25	6	1.59	53	Male	>5 years	Employed	Tertiary education	Married	Rural	>5000 Yuan	Partially medical insurance	Transforaminal Lumbar Interbody Fusion	Yes	3	4	3	3	3	4	3	2	3	2	2	3	4	4	4	3	3	53	1	2	2	2	2	2	2	13	2
119	test	44	1	10	4	23	24	82	20	9	1.6	54	Female	3-5 years	Retirement	Elementary education	Unmarried	Township	3000-4999 Yuan	Fully medical insurance	Posterior Lumber Interbody Fusion	Yes	1	3	3	3	4	3	2	2	3	2	1	3	2	3	3	3	3	44	1	2	1	2	2	1	1	10	1
128	test	44	1	10	12	17	24	58	26	7	1.77	66	Female	>5 years	Employed	Tertiary education	Married	Township	1000-2999 Yuan	Partially medical insurance	Posterolateral fusion	Yes	1	3	3	3	4	3	2	2	3	2	1	3	2	3	3	3	3	44	1	1	2	2	1	1	2	10	2
129	test	42	1	8	8	13	28	50	27	5	1.68	59	Male	3-5 years	Employed	High school	Married	Township	3000-4999 Yuan	Partially medical insurance	Anterior Lumbar Interbody Fusion	Yes	4	2	3	3	2	2	3	3	2	2	2	3	1	2	2	3	3	42	1	0	2	2	1	1	1	8	1
131	test	52	1	11	9	25	34	86	28	5	1.88	74	Male	>5 years	Retirement	Elementary education	Married	City	<1000 Yuan	Fully self funded	Anterior Lumbar Interbody Fusion	Yes	3	4	3	3	2	4	3	2	4	3	2	3	4	3	2	3	4	52	1	2	2	2	1	2	1	11	1
138	test	45	1	10	9	11	19	81	22	7	1.62	55	Female	>5 years	Retirement	Elementary education	Married	Rural	3000-4999 Yuan	Partially medical insurance	Posterolateral fusion	Yes	3	2	3	3	3	3	2	2	2	2	2	3	4	3	2	3	3	45	1	2	1	2	2	1	1	10	1
139	test	48	1	10	3	11	39	61	20	5	1.7	61	Male	>5 years	Unemployed	Tertiary education	Married	Rural	1000-2999 Yuan	Partially medical insurance	Anterior Lumbar Interbody Fusion	Yes	3	4	3	3	2	4	2	3	4	2	2	4	2	3	2	3	2	48	1	1	2	2	1	1	2	10	0
151	test	50	1	11	7	25	31	82	27	9	1.9	76	Male	<3 years	Retirement	Elementary education	Unmarried	Rural	>5000 Yuan	Partially medical insurance	Anterior Lumbar Interbody Fusion	Yes	3	2	2	3	4	3	2	3	2	4	2	3	3	4	4	3	3	50	1	2	2	2	2	1	1	11	1
152	test	50	1	12	12	16	37	81	23	6	1.6	54	Male	3-5 years	Retirement	Elementary education	Widowed	Township	1000-2999 Yuan	Partially medical insurance	Posterolateral fusion	Yes	3	2	2	3	4	3	2	3	2	4	2	3	3	4	4	3	3	50	1	1	2	2	2	2	2	12	2
153	test	45	1	8	20	21	31	42	23	9	1.57	52	Male	3-5 years	Employed	Middle school	Unmarried	City	>5000 Yuan	Partially medical insurance	Transforaminal Lumbar Interbody Fusion	Yes	3	2	3	3	3	3	2	2	2	2	2	3	4	3	2	3	3	45	1	0	1	2	2	1	1	8	3
155	test	41	1	8	7	10	32	84	23	9	1.64	56	Female	3-5 years	Unemployed	Elementary education	Married	Rural	1000-2999 Yuan	Partially medical insurance	Posterior Lumber Interbody Fusion	Yes	3	4	3	3	2	2	2	1	2	3	2	3	1	2	3	3	2	41	1	0	1	2	2	1	1	8	1
165	test	60	1	17	12	22	45	61	27	8	1.73	63	Male	3-5 years	Retirement	Middle school	Married	City	<1000 Yuan	Partially medical insurance	Posterolateral fusion	Yes	3	4	3	3	4	4	4	3	3	4	3	3	4	3	4	4	4	60	3	2	3	2	2	2	3	17	2
171	test	58	1	16	8	26	24	81	25	6	1.87	73	Male	<3 years	Retirement	Elementary education	Divorced or separated	City	1000-2999 Yuan	Partially medical insurance	Posterior Lumber Interbody Fusion	No	3	4	3	3	4	3	4	3	4	3	2	3	4	4	4	3	4	58	2	2	3	2	2	3	2	16	1
172	test	63	1	18	11	27	33	85	28	6	1.84	71	Female	>5 years	Retirement	Elementary education	Widowed	Rural	>5000 Yuan	Partially medical insurance	Anterior Lumbar Interbody Fusion	Yes	3	4	4	3	4	4	3	4	4	4	3	3	4	4	4	4	4	63	3	2	3	2	2	3	3	18	1
174	test	51	1	14	16	22	25	82	22	8	1.61	54	Male	3-5 years	Retirement	Elementary education	Married	City	1000-2999 Yuan	Partially medical insurance	Posterolateral fusion	Yes	3	3	3	3	2	3	3	2	2	2	3	3	4	4	4	3	4	51	1	2	2	2	2	3	2	14	3
184	test	60	1	16	14	16	26	76	24	5	1.68	59	Male	3-5 years	Retirement	Elementary education	Married	Township	>5000 Yuan	Partially medical insurance	Anterior Lumbar Interbody Fusion	Yes	3	4	3	3	4	4	4	3	3	4	3	3	4	3	4	4	4	60	2	2	3	3	2	2	2	16	2
189	test	43	1	8	14	30	28	59	26	5	1.8	68	Male	3-5 years	Employed	Tertiary education	Married	City	>5000 Yuan	Partially medical insurance	Posterolateral fusion	No	3	1	3	3	2	2	3	2	3	2	2	3	3	1	4	3	3	43	1	2	1	2	1	1	0	8	2
197	test	49	1	12	12	16	32	78	27	4	1.86	73	Male	3-5 years	Retirement	Elementary education	Married	City	<1000 Yuan	Partially medical insurance	Anterior Lumbar Interbody Fusion	Yes	3	3	4	3	2	2	3	2	2	2	2	3	4	3	4	3	4	49	1	2	2	2	2	2	1	12	1
198	test	55	1	14	12	20	36	57	20	9	1.9	76	Male	<3 years	Employed	Tertiary education	Unmarried	City	1000-2999 Yuan	Partially medical insurance	Posterolateral fusion	Yes	3	4	3	3	4	3	3	4	2	4	2	3	4	4	3	3	3	55	1	2	3	2	2	2	2	14	2
199	test	64	1	19	6	32	22	84	27	6	1.88	74	Male	3-5 years	Retirement	Elementary education	Unmarried	City	<1000 Yuan	Fully medical insurance	Transforaminal Lumbar Interbody Fusion	Yes	4	4	4	4	3	4	4	4	3	4	4	3	4	4	4	3	4	64	2	2	3	3	3	3	3	19	1
200	test	66	1	19	4	15	31	82	21	4	1.66	58	Female	>5 years	Retirement	Elementary education	Married	City	1000-2999 Yuan	Partially medical insurance	Anterior Lumbar Interbody Fusion	Yes	4	4	4	3	4	4	4	4	4	4	4	3	4	4	4	4	4	66	3	3	3	2	2	3	3	19	1
201	test	37	1	2	19	19	24	57	27	10	1.62	55	Male	3-5 years	Employed	Middle school	Married	Township	3000-4999 Yuan	Partially medical insurance	Posterolateral fusion	Yes	3	2	3	1	2	2	2	2	2	3	1	3	2	2	2	3	2	37	1	0	0	0	0	1	0	2	2
208	test	37	1	2	17	24	12	65	27	5	1.59	53	Female	>5 years	Unemployed	Tertiary education	Unmarried	City	3000-4999 Yuan	Fully self funded	Transforaminal Lumbar Interbody Fusion	No	3	2	3	1	2	2	2	2	2	3	1	3	2	2	2	3	2	37	1	0	1	0	0	0	0	2	2
213	test	61	1	18	15	14	18	60	27	7	1.85	72	Male	<3 years	Retirement	Elementary education	Married	Rural	1000-2999 Yuan	Partially medical insurance	Anterior Lumbar Interbody Fusion	Yes	3	3	4	3	4	3	4	4	3	4	4	3	4	4	4	3	4	61	2	2	3	3	3	3	2	18	2
217	test	65	1	19	10	19	22	79	24	5	1.64	56	Male	>5 years	Retirement	Elementary education	Widowed	Rural	3000-4999 Yuan	Fully medical insurance	Posterior Lumber Interbody Fusion	No	4	4	3	3	4	3	4	4	4	4	4	4	4	4	4	4	4	65	3	2	3	2	3	3	3	19	2
222	test	50	1	12	19	29	13	77	26	7	1.77	66	Male	3-5 years	Retirement	Elementary education	Widowed	Rural	3000-4999 Yuan	Partially medical insurance	Posterior Lumber Interbody Fusion	Yes	3	4	3	2	3	3	3	2	2	4	2	3	3	4	2	4	3	50	1	1	2	2	2	2	2	12	3
226	test	55	1	15	10	20	27	79	23	6	1.85	72	Female	3-5 years	Retirement	Elementary education	Widowed	Township	>5000 Yuan	Fully medical insurance	Transforaminal Lumbar Interbody Fusion	Yes	3	4	3	3	4	3	3	4	2	4	2	3	4	4	3	3	3	55	3	2	2	2	2	2	2	15	2
228	test	60	1	17	21	20	28	74	21	3	1.78	67	Female	>5 years	Retirement	Elementary education	Married	Rural	1000-2999 Yuan	Fully self funded	Transforaminal Lumbar Interbody Fusion	Yes	3	4	3	3	4	4	4	3	3	4	3	3	4	3	4	4	4	60	2	2	3	2	2	3	3	17	3
235	test	37	1	6	20	11	34	49	24	6	1.7	61	Female	>5 years	Employed	Tertiary education	Unmarried	Rural	<1000 Yuan	Fully self funded	Anterior Lumbar Interbody Fusion	Yes	3	2	3	1	2	2	2	2	2	3	1	3	2	2	2	3	2	37	1	0	2	1	1	1	0	6	3
236	test	46	1	11	19	20	19	76	23	7	1.63	56	Female	3-5 years	Unemployed	Elementary education	Married	Rural	3000-4999 Yuan	Fully self funded	Posterolateral fusion	Yes	3	2	3	3	3	3	3	2	1	4	2	3	3	3	2	3	3	46	1	2	2	2	1	2	1	11	3
240	test	58	1	16	15	21	14	69	25	9	1.56	51	Female	3-5 years	Retirement	Elementary education	Unmarried	City	<1000 Yuan	Fully self funded	Anterior Lumbar Interbody Fusion	Yes	3	4	3	3	4	3	4	3	4	3	2	3	4	4	4	3	4	58	2	2	3	3	2	2	2	16	2
241	test	37	1	1	17	17	27	59	26	6	1.86	73	Male	<3 years	Employed	Middle school	Married	City	<1000 Yuan	Partially medical insurance	Posterolateral fusion	No	3	2	3	1	2	2	2	2	2	3	1	3	2	2	2	3	2	37	0	0	0	1	0	0	0	1	2
244	test	22	0	8	4	30	37	57	22	8	1.79	67	Male	3-5 years	Employed	Middle school	Unmarried	City	<1000 Yuan	Partially medical insurance	Anterior Lumbar Interbody Fusion	No	1	1	2	1	1	2	1	2	1	2	1	1	1	1	1	1	2	22	1	0	1	1	2	2	1	8	1
248	test	36	0	13	6	32	53	60	24	8	1.73	63	Female	<3 years	Retirement	High school	Widowed	Rural	>5000 Yuan	Fully medical insurance	Transforaminal Lumbar Interbody Fusion	Yes	2	2	3	1	1	3	2	2	1	2	2	3	2	3	2	3	2	36	1	2	2	2	2	2	2	13	1
249	test	32	0	14	8	24	45	43	23	5	1.88	74	Female	<3 years	Employed	Middle school	Unmarried	City	>5000 Yuan	Partially medical insurance	Posterior Lumber Interbody Fusion	Yes	2	1	2	1	3	2	2	1	2	2	2	3	1	2	1	3	2	32	1	2	3	2	2	2	2	14	1
252	test	33	0	7	12	22	57	58	25	4	1.67	59	Male	>5 years	Employed	Tertiary education	Married	City	1000-2999 Yuan	Fully self funded	Anterior Lumbar Interbody Fusion	Yes	2	2	3	1	2	2	2	1	1	2	2	2	2	1	2	3	3	33	1	1	1	2	1	1	0	7	2
255	test	28	0	6	12	23	27	43	25	5	1.87	73	Male	3-5 years	Employed	Tertiary education	Married	Township	1000-2999 Yuan	Partially medical insurance	Anterior Lumbar Interbody Fusion	Yes	2	2	2	1	2	3	1	1	1	2	2	1	1	1	2	2	2	28	1	0	1	2	0	1	1	6	1
257	test	20	0	1	16	24	56	56	21	5	1.85	72	Male	<3 years	Employed	High school	Married	Rural	<1000 Yuan	Fully self funded	Posterior Lumber Interbody Fusion	Yes	1	1	2	1	1	1	2	2	1	1	1	1	1	1	1	1	1	20	1	0	0	0	0	0	0	1	2
260	test	37	1	6	15	27	59	45	28	5	1.59	53	Female	<3 years	Unemployed	Elementary education	Married	City	>5000 Yuan	Fully medical insurance	Posterolateral fusion	Yes	3	2	3	1	2	2	2	2	2	3	1	3	2	2	2	3	2	37	1	1	0	0	1	2	1	6	2
262	test	36	0	12	3	29	64	38	24	6	1.76	65	Female	<3 years	Unemployed	Middle school	Widowed	Rural	1000-2999 Yuan	Partially medical insurance	Transforaminal Lumbar Interbody Fusion	No	2	2	3	1	1	3	2	2	1	2	2	3	2	3	2	3	2	36	1	2	2	2	2	2	1	12	1
263	test	23	0	4	10	34	26	45	27	3	1.6	54	Male	3-5 years	Employed	High school	Married	City	>5000 Yuan	Partially medical insurance	Anterior Lumbar Interbody Fusion	Yes	1	2	1	1	2	2	2	1	1	1	1	2	1	1	1	1	2	23	1	0	1	1	0	1	0	4	2
272	test	20	0	8	12	28	40	45	21	6	1.79	67	Female	<3 years	Employed	High school	Married	City	1000-2999 Yuan	Partially medical insurance	Transforaminal Lumbar Interbody Fusion	No	1	1	2	1	1	1	2	2	1	1	1	1	1	1	1	1	1	20	1	0	2	1	1	2	1	8	2
281	test	19	0	6	7	16	45	62	27	7	1.75	64	Male	3-5 years	Unemployed	Middle school	Married	Rural	3000-4999 Yuan	Partially medical insurance	Transforaminal Lumbar Interbody Fusion	No	1	1	1	1	1	1	1	1	1	1	1	1	1	1	1	2	2	19	1	0	2	1	1	1	0	6	1
283	test	29	0	9	10	23	61	43	24	8	1.74	64	Female	3-5 years	Employed	Tertiary education	Unmarried	City	1000-2999 Yuan	Partially medical insurance	Transforaminal Lumbar Interbody Fusion	Yes	2	2	2	1	2	2	1	2	1	2	1	2	1	1	2	3	2	29	1	1	1	2	2	1	1	9	2
296	test	36	0	13	11	29	49	42	22	2	1.62	55	Male	3-5 years	Employed	Tertiary education	Married	Rural	1000-2999 Yuan	Partially medical insurance	Anterior Lumbar Interbody Fusion	Yes	2	2	3	1	1	3	2	2	1	2	2	3	2	3	2	3	2	36	1	2	2	2	2	2	2	13	2
297	test	37	1	6	5	31	47	58	23	6	1.78	67	Male	3-5 years	Unemployed	High school	Married	Rural	1000-2999 Yuan	Fully self funded	Anterior Lumbar Interbody Fusion	Yes	3	2	3	1	2	2	2	2	2	3	1	3	2	2	2	3	2	37	1	0	1	1	0	2	1	6	1
298	test	34	0	4	5	17	31	41	24	6	1.72	62	Female	3-5 years	Employed	Tertiary education	Married	Rural	1000-2999 Yuan	Partially medical insurance	Posterolateral fusion	Yes	2	2	2	1	2	2	2	2	1	2	2	1	2	2	3	3	3	34	0	0	1	1	1	1	0	4	1
302	test	22	0	7	3	23	41	37	25	4	1.84	71	Female	<3 years	Employed	Tertiary education	Married	City	1000-2999 Yuan	Fully self funded	Posterolateral fusion	No	1	1	1	1	1	2	1	1	1	2	1	2	1	2	1	1	2	22	1	1	1	2	1	1	0	7	0
313	test	17	0	1	8	29	51	54	24	7	1.64	56	Male	<3 years	Employed	Middle school	Unmarried	City	3000-4999 Yuan	Partially medical insurance	Transforaminal Lumbar Interbody Fusion	Yes	1	1	1	1	1	1	1	1	1	1	1	1	1	1	1	1	1	17	0	0	0	0	0	1	0	1	1
321	test	37	1	6	2	33	33	63	24	3	1.78	67	Male	>5 years	Retirement	Elementary education	Married	Rural	1000-2999 Yuan	Partially medical insurance	Transforaminal Lumbar Interbody Fusion	Yes	3	2	3	1	2	2	2	2	2	3	1	3	2	2	2	3	2	37	1	0	1	1	0	2	1	6	1
323	test	17	0	3	8	26	51	49	21	4	1.67	59	Female	<3 years	Employed	High school	Widowed	City	1000-2999 Yuan	Fully self funded	Transforaminal Lumbar Interbody Fusion	No	1	1	1	1	1	1	1	1	1	1	1	1	1	1	1	1	1	17	0	0	1	1	0	1	0	3	1
325	test	17	0	4	5	31	59	81	24	5	1.65	57	Male	<3 years	Unemployed	Elementary education	Widowed	City	3000-4999 Yuan	Partially medical insurance	Transforaminal Lumbar Interbody Fusion	Yes	1	1	1	1	1	1	1	1	1	1	1	1	1	1	1	1	1	17	1	0	1	0	1	1	0	4	1
326	test	37	1	12	16	29	45	50	21	5	1.75	64	Female	>5 years	Employed	Middle school	Married	Rural	3000-4999 Yuan	Fully self funded	Transforaminal Lumbar Interbody Fusion	Yes	3	2	3	1	2	2	2	2	2	3	1	3	2	2	2	3	2	37	1	2	2	2	2	2	1	12	2
331	test	19	0	6	8	23	31	40	22	5	1.82	70	Female	<3 years	Employed	Middle school	Married	City	>5000 Yuan	Partially medical insurance	Anterior Lumbar Interbody Fusion	Yes	1	1	1	1	1	1	1	1	1	2	1	2	1	1	1	1	1	19	1	0	1	1	0	2	1	6	1
337	test	22	0	7	6	34	54	47	26	4	1.78	67	Male	>5 years	Employed	Tertiary education	Married	City	>5000 Yuan	Partially medical insurance	Transforaminal Lumbar Interbody Fusion	No	1	1	2	1	2	1	2	1	1	2	1	2	1	1	1	1	1	22	1	1	1	2	1	1	0	7	1
341	test	36	0	9	1	37	43	46	24	3	1.57	52	Female	3-5 years	Employed	Elementary education	Divorced or separated	City	3000-4999 Yuan	Partially medical insurance	Transforaminal Lumbar Interbody Fusion	Yes	2	2	3	1	1	3	2	2	1	2	2	3	2	3	2	3	2	36	1	1	1	2	2	1	1	9	0
343	test	37	1	13	5	26	31	44	20	5	1.81	69	Male	<3 years	Employed	Tertiary education	Married	Rural	1000-2999 Yuan	Partially medical insurance	Posterior Lumber Interbody Fusion	No	3	2	3	1	2	2	2	2	2	3	1	3	2	2	2	3	2	37	1	2	2	2	2	2	2	13	1
348	test	22	0	3	7	21	62	42	22	6	1.82	70	Male	<3 years	Employed	Elementary education	Married	Rural	1000-2999 Yuan	Fully self funded	Transforaminal Lumbar Interbody Fusion	Yes	1	1	2	1	2	1	2	1	1	2	1	2	1	1	1	1	1	22	1	0	1	0	0	1	0	3	1
349	test	37	1	3	5	17	47	38	25	6	1.66	58	Female	<3 years	Employed	Tertiary education	Unmarried	City	1000-2999 Yuan	Fully medical insurance	Transforaminal Lumbar Interbody Fusion	Yes	3	2	3	1	2	2	2	2	2	3	1	3	2	2	2	3	2	37	0	0	1	1	0	1	0	3	1
350	test	34	0	9	8	28	37	40	24	3	1.58	52	Female	3-5 years	Employed	High school	Widowed	Township	1000-2999 Yuan	Partially medical insurance	Posterolateral fusion	Yes	2	2	2	1	2	2	2	2	1	2	2	1	2	2	3	3	3	34	1	1	1	2	2	1	1	9	1
353	test	17	0	1	9	23	47	51	25	3	1.66	58	Male	3-5 years	Employed	Middle school	Married	Township	>5000 Yuan	Partially medical insurance	Posterior Lumber Interbody Fusion	Yes	1	1	1	1	1	1	1	1	1	1	1	1	1	1	1	1	1	17	0	0	1	0	0	0	0	1	1
355	test	17	0	2	12	21	55	56	21	6	1.7	61	Female	3-5 years	Employed	Middle school	Married	City	>5000 Yuan	Fully self funded	Transforaminal Lumbar Interbody Fusion	Yes	1	1	1	1	1	1	1	1	1	1	1	1	1	1	1	1	1	17	1	0	0	0	0	1	0	2	2
356	test	37	1	15	1	23	66	68	23	7	1.62	55	Male	3-5 years	Unemployed	Tertiary education	Married	Rural	>5000 Yuan	Partially medical insurance	Posterolateral fusion	Yes	3	2	3	1	2	2	2	2	2	3	1	3	2	2	2	3	2	37	3	2	2	2	2	2	2	15	0
359	test	25	0	6	4	11	27	43	27	6	1.7	61	Male	3-5 years	Employed	Middle school	Divorced or separated	City	1000-2999 Yuan	Partially medical insurance	Anterior Lumbar Interbody Fusion	Yes	3	2	2	1	1	2	2	1	1	2	1	1	1	1	1	1	2	25	1	1	0	0	1	2	1	6	1
364	test	37	1	9	7	26	57	56	23	8	1.56	51	Male	>5 years	Employed	Tertiary education	Married	Rural	>5000 Yuan	Fully self funded	Posterior Lumber Interbody Fusion	Yes	3	2	3	1	2	2	2	2	2	3	1	3	2	2	2	3	2	37	1	1	1	2	2	1	1	9	1
365	test	37	1	10	10	22	42	51	23	5	1.74	64	Female	<3 years	Employed	Elementary education	Widowed	Rural	1000-2999 Yuan	Partially medical insurance	Posterolateral fusion	Yes	3	2	3	1	2	2	2	2	2	3	1	3	2	2	2	3	2	37	1	1	2	2	1	1	2	10	2
368	test	34	0	7	6	19	59	54	26	5	1.61	54	Male	>5 years	Employed	Tertiary education	Married	Township	1000-2999 Yuan	Partially medical insurance	Anterior Lumbar Interbody Fusion	Yes	2	2	2	1	2	2	2	2	1	2	2	1	2	2	3	3	3	34	1	0	1	2	1	1	1	7	1
371	test	25	0	3	1	35	25	48	26	2	1.73	63	Male	<3 years	Employed	High school	Unmarried	Township	>5000 Yuan	Partially medical insurance	Anterior Lumbar Interbody Fusion	Yes	1	1	2	1	2	2	1	1	1	1	1	2	1	3	1	2	2	25	1	0	0	0	0	1	1	3	0
373	test	19	0	2	12	29	46	41	22	3	1.67	59	Male	<3 years	Employed	Tertiary education	Widowed	Rural	3000-4999 Yuan	Fully self funded	Transforaminal Lumbar Interbody Fusion	Yes	1	2	1	1	1	1	1	1	1	1	1	1	1	1	1	1	2	19	1	0	0	0	0	1	0	2	1
380	test	32	0	7	5	18	56	47	25	8	1.88	74	Male	<3 years	Employed	Middle school	Married	Township	1000-2999 Yuan	Partially medical insurance	Anterior Lumbar Interbody Fusion	Yes	1	2	3	1	2	2	2	2	2	2	1	2	1	1	2	3	3	32	1	1	1	2	0	1	1	7	1
387	test	21	0	8	2	39	62	60	22	7	1.89	75	Female	>5 years	Unemployed	Elementary education	Unmarried	Rural	1000-2999 Yuan	Partially medical insurance	Posterolateral fusion	Yes	1	2	1	1	2	1	1	2	1	2	1	1	1	1	1	1	1	21	1	0	1	2	2	1	1	8	0
390	test	37	1	6	8	37	49	40	23	5	1.72	62	Male	3-5 years	Employed	Middle school	Married	Township	1000-2999 Yuan	Partially medical insurance	Posterior Lumber Interbody Fusion	Yes	3	2	3	1	2	2	2	2	2	3	1	3	2	2	2	3	2	37	1	0	1	0	2	1	1	6	1
393	test	17	0	7	8	12	44	55	26	5	1.84	71	Female	3-5 years	Unemployed	Elementary education	Married	Rural	1000-2999 Yuan	Fully medical insurance	Anterior Lumbar Interbody Fusion	No	1	1	1	1	1	1	1	1	1	1	1	1	1	1	1	1	1	17	1	1	1	2	1	1	0	7	1
399	test	36	0	11	3	40	47	51	23	4	1.68	59	Female	<3 years	Employed	Middle school	Widowed	Township	>5000 Yuan	Fully self funded	Posterolateral fusion	Yes	2	2	3	1	1	3	2	2	1	2	2	3	2	3	2	3	2	36	1	2	2	2	1	2	1	11	0
402	test	35	0	12	3	27	40	53	22	5	1.61	54	Male	<3 years	Employed	High school	Unmarried	City	1000-2999 Yuan	Fully self funded	Posterolateral fusion	No	3	1	3	2	2	3	2	2	2	2	2	3	1	1	2	2	2	35	1	2	2	2	2	2	1	12	1
[truncated: 41 more columns]
